# Supplementary material for: Low Genetic Diversity of Hepatitis B Virus Surface Gene amongst Australian Blood Donors
Source: Viruses. 2021 Jun 30;13(7):1275. doi: 10.3390/v13071275 (PMC8310342; doi:10.3390/v13071275)
Supplement: Supplementary file 1 [file viruses-13-01275-s001.zip]

Archive with 5 entries (5 files):
- File S1_Identification of known OBI related HBsAg amino acid variants amongst blood donors.xlsx
- File S2_Bepipred linear epitope prediction for translated HBsAg from HBV 3.pdf
- File S3_Bepipred linear epitope prediction for translated HBsAg from HBV 9.pdf
- File S4_Bepipred linear epitope prediction for translated HBsAg from HBV 10.pdf
- Supplementary materials for MDPI viruses.pdf
