# Supplementary material for: Low Genetic Diversity of Hepatitis B Virus Surface Gene amongst Australian Blood Donors
Source: Viruses. 2021 Jun 30;13(7):1275. doi: 10.3390/v13071275 (PMC8310342; doi:10.3390/v13071275)
Supplement: Supplementary file 1 [file viruses-13-01275-s001.zip › File S1_Identification of known OBI related HBsAg amino acid variants amongst blood donors.xlsx]

## Sheet: Sheet1
No	HBV sequence	Y100C	Y100S	T116N	G119R	P120T	C121	R122P	C124	C124R	C124Y	I126S	Q129R	S136P	C137	C139R	T140I	K141E	D144A	G145R	G145A	Y100S + S143L		M103I + G145A		M103I + R122K		T116N + S143L		R122P + Q101R		R122P + S167L		R122K + G145A
																						Y100S	S143L	M103I	G145A	M103I	R122K	T116N	S143L	R122P	Q101R	R122P	S167L	R122K	G145A
1	KX372218_genotype H: MENITSGLLGPLLVLQAVCFLLTKILTIPQSLDSWWTSLNFLGVPPGCPGQNSQSPISNHLPTSCPPTCPGYRWMCLRRFIIFLFILLLCLIFLLVLLDYQGMLPVCPLLPGSTTTSTGPCKTCTTLAQGTSMFPSCCCTKPSDGNCTCIPIPSSWAFGKYLWEWASARFSWLSLLVQFVQWCVGLSPTVWLLVIWMIWYWGPNLWRILSPFIPLLPIFCYLWASI-	Y	Y	T	G	P	C	K	C	C	C	T	Q	S	C	C	T	K	D	G	G	Y	S	M	G	M	K	T	S	K	Q	K	S	K	G
2	HM467772_genotype F: MENITSGLLGPLLVLQAVCFLLTKILTIPQSLDSWWTSLNFLGGLPGCPGQNSQSPTSNHLPTSCPPTCPGYRWMCLRRFIIFLFILLLCLIFLLVLVDYQGMLPVCPLLPGSTTTSTGPCKTCTTLAQGTSMFPSCCCSKPSDGNCTCIPIPSSWALGKYLWEWASARFSWLSLLVQFVQWCVGLSPTVWLLVMWMIWYWGPNLCSILSPFIPLLPIFCYLWVSI-	Y	Y	T	G	P	C	K	C	C	C	T	Q	S	C	C	S	K	D	G	G	Y	S	M	G	M	K	T	S	K	Q	K	S	K	G
3	HM467771_genotype F: MENIISGLLGPLLVLQAVCFLLTKILTIPQSLDSWWTSLNFLGGLPGCPGQNSQSPTSNHLPTSCPPTCPGYRWMCLRRFIIFLFILLLCLIFLLVLLDYQGMLPVCPLLPGSTTTSTGPCKTCTTLAQGTSMFPSCCCSKPSDGNCTCIPIPSSWALGKYLWEWASARFSWLSLLVQFVQWCVGLSPTVWLLVIWMIWYWGPNLCSILSPFIPLLPIFCYLWVSI-	Y	Y	T	G	P	C	K	C	C	C	T	Q	S	C	C	S	K	D	G	G	Y	S	M	G	M	K	T	S	K	Q	K	S	K	G
4	HM467785_genotype F: MENITSGLLGPLLVLQAVCFLLTKILTIPQSLDSWWTSLNFLGGLPGCPGQNSQSPTSNHLPTSCPPTCPGYRWMCLRRFIIFLFILLLCLIFLLVLLDYQGMLPVCPLLPGSTTTSTGPCKTCTTLAQGTSMFPSCCCSKPSDGNCTCIPIPSSWALGKYLWEWASARFSWLNLLVQFVQWCVGLSPTVWLLVIWMIWYWGPNLCSILSPFIPLLPIFCYLWVSI-	Y	Y	T	G	P	C	K	C	C	C	T	Q	S	C	C	S	K	D	G	G	Y	S	M	G	M	K	T	S	K	Q	K	S	K	G
5	HM467761-genotype F: MDNITSGLLGPLLVLQAVCFLLTKILTIPQSLDSWWTSLNFLGGTPGCPGQNSQSPTSNHLPTSCPPTCPGYRWMCLRRFIIFLFILLLCLIFLLVLLDYQGMLPVCPLLPGSTTTSTGPCKTCTTLAQGTSMFPSCCCSKPSDGNCTCIPIPSSWALGKYLWEWASARFSWLSLLVQFVQWCVGLSPTVWLLVIWMIWYWGPNLCSILSPFIPLLPIFCYLWVSI-	Y	Y	T	G	P	C	K	C	C	C	T	Q	S	C	C	S	K	D	G	G	Y	S	M	G	M	K	T	S	K	Q	K	S	K	G
6	HM467762_genotype F: MENITSGLLGPLLVLQAVCFLLIKILTIPQSLDSWWTSLNFLGGLPGCPGQNSQSPTSNHLPTSCPPTCPGYRWMCLRRFIIFLFILLLCLIFLLVLLDYQGMLPVCPLLPGSTTTSTGPCKTCTTLAQGTSMFPSCCCSKPSDGNCTCIPIPSSWALGKYLWEWGSARFSWLSLLVQFVQWCVGLSPTVWLLVIWMIWYWGPNLCSILSPFIPLLPIFCYLWVSI-	Y	Y	T	G	P	C	K	C	C	C	T	Q	S	C	C	S	K	D	G	G	Y	S	M	G	M	K	T	S	K	Q	K	S	K	G
7	HM467783_genotype F: MENITSGLLGPLLVLQAVFFLLIKILTIPQSLDSWWTSLNFLGGLPGCPGQNSQSPTSNHLPTSCPPTCPGYRWMCLRRFIIFLFILLLCLIFLLVLLDYQGMLPVCPLLPGSTTTSTGPCKTCTTLAQGTSMFPSCCCSKPSDGNCTCIPIPSSWALGKYLWEWASARFSWLSLLVQFVQWCVGLSPTVWLLVIWMIWYWGPNLCSILSPFIPLLPIFCYLWVSI-	Y	Y	T	G	P	C	K	C	C	C	T	Q	S	C	C	S	K	D	G	G	Y	S	M	G	M	K	T	S	K	Q	K	S	K	G
8	HM467784_genotype F: MENITSGLLGPLLVLQAVCFLLTKILTIPQSLDSWWTSLNFLEGPHGCPGQNSQSPTSNHLPTSCPPTCPGYRWMCLRRFIIFLFILLLCLIFLLVLLDYQGMLPVCPLLPGSTTTSTGPCKTCTTLAQGTSMFPSCCCSKPSDGNCTCIPIPSSWALGKYLWEWASARFSWLSLLVQFVQWCVGLSPTVWLLVIWMIWYWGPNLCSILSPFIPLLPIFCYLWVSI-	Y	Y	T	G	P	C	K	C	C	C	T	Q	S	C	C	S	K	D	G	G	Y	S	M	G	M	K	T	S	K	Q	K	S	K	G
9	HM467760_genotype F: MENITSGLLGPLLVLQAVCFLLTKILTIPQSLDSWWTSRNFLGDLPGCPGQNSQSPTSNHLPTSCPPTCPGYRWMCLRRFIIFLFILLLCLIFLLVLLDYQGMLPVCPLLPGSTTTSTGPCKTCTTLAQGTSMFPSCCCSKPSDGNCTCIPIPSSWALGKYLWEWGSARFSWLSLLVQFVQWCVGLSPTVWLLVIWMIWYWGPNLCSILSPFIPLLPIFCYLWVSI-	Y	Y	T	G	P	C	K	C	C	C	T	Q	S	C	C	S	K	D	G	G	Y	S	M	G	M	K	T	S	K	Q	K	S	K	G
10	HM467786_genotype F: MENITSGLLGPLLVLQAVCFLLTKILTIPQSLDSWWTSLNFLGGLPECPGQNSQSPTSNHLLTSCPPTCPGYRWMCLRRFIIFLFILLLCLIFLLVLLDYQGMLPVCPLLPGSTTTSTGPCKTCTTLAQGTSMFPSCCCSKPSDGNCTCIPIPSSWALGKYLWEWASARFSWLSLLVQFVQWCVGLSPTVWLLVIWMIWYWGPNLCSILSPFIPLLPIFCYLWVSI-	Y	Y	T	G	P	C	K	C	C	C	T	Q	S	C	C	S	K	D	G	G	Y	S	M	G	M	K	T	S	K	Q	K	S	K	G
11	HBV15_genotype A: MENITSGFLGPLLVLQAGFFLLTKILTIPQSLDSWWTSLNFLGGSPVCLGQNSQSPTSNHSPTSCPPICPGYRWMCLRRFIIFLFILLLCLIFLLVLLDYQGMLPVCPLIPGSTTTSTGPCKTCTTPAQGNSMFPSCCCTKPTDGNCTCIPIPSSWAFAKYLWEWASVRFSWLSLLVPFVQWFVGLSPTVWLSAIWMMWYWGPSLYNXLSPFIPLLPIFFCLWVYI-	Y	Y	T	G	P	C	K	C	C	C	T	Q	S	C	C	T	K	D	G	G	Y	T	M	G	M	K	T	T	K	Q	K	S	K	G
12	JX310724_genotype A: MENITSGFLGPLLVLQAGFFLLTRILTIPQSLDSWWTSLNFLGGSPVCLGQNSQSPTSNHSPTSCPPICPGYRWMCLRRFIIFLFILLLCLIFLLVLLDYQGMLPVCPLIPGSTTTSTGPCKTCTTPAQGNSMFPSCCCTKPTDGNCTCIPIPSSWAFAKYLWEWASVRFSWLSLLVPFVQWFVGLSPTVWLSAIWMMWYWGPSLYSIVSPFIPLLPIFFCLWVYI-	Y	Y	T	G	P	C	K	C	C	C	T	Q	S	C	C	T	K	D	G	G	Y	T	M	G	M	K	T	T	K	Q	K	S	K	G
13	JX310725_genotype A: MENITSGFLGPLLVLQAGFFLLTRILTIPQSLDSWWTSLNFLGGSPVCLGQNSQSPTSNHSPTSCPPICPGYRWMCLRRFIIFLFILLLCLIFLLVLLDYQGMLPVCPLIPGSTTTSTGPCKTCTTPAQGNSMFPSCCCTKPTDGNCTCIPIPSSWAFAKYLWEWASVRFSWLSLLVPFVQWFVGLSPTVWLSAIWMMWYWGPSLYSIVSPFIPLLPIFFCLWVYI-	Y	Y	T	G	P	C	K	C	C	C	T	Q	S	C	C	T	K	D	G	G	Y	T	M	G	M	K	T	T	K	Q	K	S	K	G
14	JX310731_genotype A: MENITSGFLGPLLVLQAGFFLLTRILTIPQSLDSWWTSLNFLGGSPVCLGQNSQSPTSNHSPTSCPPICPGYRWMCLRRFIIFLFILLLCLIFLLVLLDYQGMLPVCPLIPGSTTTSTGPCKTCTTPAQGNSMFPSCCCTKPTDGNCTCIPIPSSWAFAKYLWEWASVRFSWLSLLVPFVQWFVGLSPTVWLSAIWMMWYWGPSLYSIVSPFIPLLPIFFCLWVYI-	Y	Y	T	G	P	C	K	C	C	C	T	Q	S	C	C	T	K	D	G	G	Y	T	M	G	M	K	T	T	K	Q	K	S	K	G
15	JX310732_genotype A: MENITSGFLGPLLVLQAGFFLLTRILTIPQSLDSWWTSLNFLGGSPVCLGQNSQSPTSNHSPTSCPPICPGYRWMCLRRFIIFLFILLLCLIFLLVLLDYQGMLPVCPLIPGSTTTSTGPCKTCTTPAQGNSMFPSCCCTKPTDGNCTCIPIPSSWAFAKYLWEWASVRFSWLSLLVPFVQWFVGLSPTVWLSAIWMMWYWGPSLYSIVSPFIPLLPIFFCLWVYI-	Y	Y	T	G	P	C	K	C	C	C	T	Q	S	C	C	T	K	D	G	G	Y	T	M	G	M	K	T	T	K	Q	K	S	K	G
16	LC458430_genotype A: MENITSGFLGPLLVLQAGFFLLTRILTIPQSLDSWWTSLNFLGGSPVCLGQNSQSPTSNHSPTSCPPICPGYRWMCLRRFIIFLFILLLCLIFLLVLLDYQGMLPVCPLIPGSTTTSTGPCKTCTTPAQGNSMFPSCCCTKPTDGNCTCIPIPSSWAFAKYLWEWASVRFSWLSLLVPFVQWFVGLSPTVWLSAIWMMWYWGPSLYSIVSPFIPLLPIFFCLWVYI-	Y	Y	T	G	P	C	K	C	C	C	T	Q	S	C	C	T	K	D	G	G	Y	T	M	G	M	K	T	T	K	Q	K	S	K	G
17	LC458431_genotype A: MENITSGFLGPLLVLQAGFFLLTRILTIPQSLDSWWTSLNFLGGSPVCLGQNSQSPTSNHSPTSCPPICPGYRWMCLRRFIIFLFILLLCLIFLLVLLDYQGMLPVCPLIPGSTTTSTGPCKTCTTPAQGNSMFPSCCCTKPTDGNCTCIPIPSSWAFAKYLWEWASVRFSWLSLLVPFVQWFVGLSPTVWLSAIWMMWYWGPSLYSIVSPFIPLLPIFFCLWVYI-	Y	Y	T	G	P	C	K	C	C	C	T	Q	S	C	C	T	K	D	G	G	Y	T	M	G	M	K	T	T	K	Q	K	S	K	G
18	GQ477486_genotype A: MENITSGFLGPLLVLQAGFFLLTRILTIPQSLDSWWTSLNFLGGSPVCLGQNSQSPTSNHSPTSCPPICPGYRWMCLRRFIIFLFILLLCLIFLLVLLDYQGMLPVCPLIPGSTTTSTGPCKTCTTPAQGNSMFPSCCCTKPTDGNCTCIPIPSSWAFVKYLWEWASVRFSWLSLLVPFVQWFVGLSPTVWLSAIWMMWYWGPSLYSIVSPFIPLLPIFFCLWVYI-	Y	Y	T	G	P	C	K	C	C	C	T	Q	S	C	C	T	K	D	G	G	Y	T	M	G	M	K	T	T	K	Q	K	S	K	G
19	JX310730_genotype A: MENITSGFLGPLLVLQAGFFLLTRILTIPQSLDSWWTSLNFLGGAPVCLGQNSQSPTSNHSPTSCPPICPGYRWMCLRRFIIFLFILLLCLIFLLVLLDYQGMLPVCPLIPGSTTTSTGPCKTCTTPAQGNSMFPSCCCTKPTDGNCTCIPIPSSWAFAKYLWEWASVRFSWLSLLVPFVQWFVGLSPTAWLSAIWMMWYWGPSLYSIVSPFIPLLPIFFCLWVYI-	Y	Y	T	G	P	C	K	C	C	C	T	Q	S	C	C	T	K	D	G	G	Y	T	M	G	M	K	T	T	K	Q	K	S	K	G
20	GQ477472_genotype A: MENITSGFLGPLLVLQAGFFLLTRILTIPKSLDSWWTSLNFLGGSPVCLGQNSQSPTSNHSPTSCPPICPGYRWMCLRRFIIFLFILLLCLIFLLVLLDYQGMLPVCPLIPGSTTTSTGPCKTCTTPAQGNSMFPSCCCTKPTDGNCTCIPIPSSWAFAKYLWEWASVRFSWLSLLVPFVQWFVGLSPTVWLSAIWMMWYWGPSLYSIVSPFIPLLPIFFCLWVYI-	Y	Y	T	G	P	C	K	C	C	C	T	Q	S	C	C	T	K	D	G	G	Y	T	M	G	M	K	T	T	K	Q	K	S	K	G
21	JN182329_genotype A: MENITSGFLGPLLVLQAGFFLLTRILTIPQSLDSWWTSLNFLGGSPVCLGQNSQSPTSNHSPTSCPPICPGYRWMCLRRFIIFLFILLLCLIFLLVLLDYQGMLPVCPLIPGSTTTSTGPCKTCTTPAQGNSMFPSCCCTKPTDGNCTCIPIPSSWAFAKYLWEWASVRFSWLSLLVPFVQWFVGLSPTVWLSVIWMMWYWGPSLYNILSPFIPLLPIFFCLWVYI-	Y	Y	T	G	P	C	K	C	C	C	T	Q	S	C	C	T	K	D	G	G	Y	T	M	G	M	K	T	T	K	Q	K	S	K	G
22	GQ161813_genotype A: MENITSGFLGPLLVLQAGFFLLTRILTIPQSLDSWWTSLNFLGGSPVCLGQNSQSPTSNHSPTSCPPICPGYRWMCLRRFIIFLFILLLCLIFLLVLLDCQGMLPVCPLIPGSTTTSTGPCRTCTTPAQGNSMFPSCCCTKPTDGNCTCIPIPSSWAFAKYLWEWASVRFSWLSLLVPFVQWFVGLSPTVWLSVIWMMWYWGPSLYNILSPFIPLLPIFFCLWVYI-	C	C	T	G	P	C	R	C	C	C	T	Q	S	C	C	T	K	D	G	G	C	T	M	G	M	R	T	T	R	Q	R	S	R	G
23	GQ477491_genotype A: MENITSGFLGPLLVLQAGFFLLTRILTIPQSLDSWWTSLNFLGGAPVCLGQNSQSPTSNHSPTSCPPICPGYRWMCLRRFIIFLFILLLCLIFLLVLLDYQGMLPVCPLIPGSTTTSTGPCKTCTTPAQGNSMFPSCCCTKPTDGNCTCIPIPSSWAFAKYLWEWASVRFSWLSLLVPFVQWFVGLSPTVWLSAIWMMWYWGPNLYSIVRPFIPLLPIFFCLWVYI-	Y	Y	T	G	P	C	K	C	C	C	T	Q	S	C	C	T	K	D	G	G	Y	T	M	G	M	K	T	T	K	Q	K	S	K	G
24	GQ477482_genotype A: MENITSGFLGPLLVLQAGFFLLTRILTIPQSLDSWWTSLNFLGGSPVCLGQNSQSPTSNHSPTSCPPICPGYRWMCLRRFIIFLFILLLCLIFLLVLLDYQGMLPVCPQIPGSTTTSTGPCKTCTTPAQGNSMFPSCCCTKPTDGNCTCIPIPSSWAFAKYLWEWASVRFSWLSLLVPFVQWFVGLSPTVWLSAIWMMWYWGPSLYSIVRPFIPLLPIFFCLWVYI-	Y	Y	T	G	P	C	K	C	C	C	T	Q	S	C	C	T	K	D	G	G	Y	T	M	G	M	K	T	T	K	Q	K	S	K	G
25	GQ477498_genotype A: MENITSGFLGPQLVLQAGFFLLTRILTIPQSLDSWWTSLNFLGGSPVCLGQNSQSPTSNHSPTSCPPICPGYRWMCLRRFIIFLFILLLCLIFLLVLLDYQGMLPVCPLIPGSTTTSTGPCKTCTTPAQGNSMFPSCCCTKPTDGNCTCIPIPSSWAFAKYLWEWASVRFSWLSLLVPFVQWFVGLSPTVWLSAIWMMWYWGPSLYSIVRPFIPLLPIFFCLWVYI-	Y	Y	T	G	P	C	K	C	C	C	T	Q	S	C	C	T	K	D	G	G	Y	T	M	G	M	K	T	T	K	Q	K	S	K	G
26	GQ477464_genotype A: MENITSGFLGPLLVLQAGFFLLTRILTIPQSLDSWWTSLNFLGGSPVCLGQNSQSPTSNHSPTSCPQICPGYRWMCLRRFIIFLFILLLCLIFLLVLLDYQGMLPVCPLIPGSTTTSTGPCKTCTTPAQGNSMFPSCCCTKPTDGNCTCIPIPSSWAFAKYLWEWASVRFSWLSLLVPFVQWFVGLSPTVWLSAIWMMWYWGPSLYSIVRPFIPLLPIFFCLWVYI-	Y	Y	T	G	P	C	K	C	C	C	T	Q	S	C	C	T	K	D	G	G	Y	T	M	G	M	K	T	T	K	Q	K	S	K	G
27	HBV9_genotype A: MENITSGFLGPLLVLQAGFFSLTKILTIPQSLDSWWTSLSFLGGAPVCLGQNSQSPTSNHSPTSCPPICPGYRWMCLRRFIIFLFILLLCLIFLLVLLDYQGMLPVCPLIPGSTTTSTGPCKTCTTPAQGNSMFPSCCCTKPTDGNCTCIPIPSSWAFAKYLWEWASVRFSWLSLLVPFVQWFVGLSPTVWLSAIWMMWYWGPSLYSIVRPFIPLLPIFFCLWVYI-	Y	Y	T	G	P	C	K	C	C	C	T	Q	S	C	C	T	K	D	G	G	Y	T	M	G	M	K	T	T	K	Q	K	S	K	G
28	GQ477466_genotype A: MENITSGFLGPLLVLQAGFFSLTRILTIPQSLDSWWTSLNFLGGSPVCLGQNSQSPTSNHSPTSCPPICPGYRWMCLRRFIIFLFILLLCLIFLLVLLDYQGMLPVCPLIPGSTTTSTGPCKTCTTPAQGNSMFPSCCCTKPTDGNCTCIPIPSSWAFAKYLWEWASVRFSWLSLLVPFVQWFVGLSPTVWLSAIWMMWYWGPSLYSIVRPFIPLLPIFFCLWVYI-	Y	Y	T	G	P	C	K	C	C	C	T	Q	S	C	C	T	K	D	G	G	Y	T	M	G	M	K	T	T	K	Q	K	S	K	G
29	GQ477484_genotype A: MENITSGFLGPLLVLQAGFFSLTRILTIPQSLDSWWTSLNFLGGSPVCLGQNSQSPTSNHSPTSCPPICPGYRWMCLRRFIIFLFILLLCLIFLLVLLDYQGMLPVCPLIPGSTTTSTGPCKTCTTPAQGNSMFPSCCCTKPTDGNCTCIPIPSSWAFAKYLWEWASVRFSWLSLLVPFVQWFVGLSPTVWLSAIWMMWYWGPSLYSIVRPFIPLLPIFFCLWVYI-	Y	Y	T	G	P	C	K	C	C	C	T	Q	S	C	C	T	K	D	G	G	Y	T	M	G	M	K	T	T	K	Q	K	S	K	G
30	GQ477478_genotype A: MENITSGFLGPLLVLQAGFFLLTRILTIPQSLDSWWTSLNFLGGSPVCLGQNSQSPTSNHSPTSCPPICPGYRWMCLRRFIIFLFILLLCLIFLLVLLDYQGMLPVCPLIPGSTTTSTGPCKTCTIPAQGNSMFPSCCCTKPTDGNCTCIPIPSSWAFAKFLWEWASVRFSWLSLLVPFVQWFVGLSPTVWLSAIWMMWYWGPSLYNIVRPFIPLLPIFFCLWVYI-	Y	Y	T	G	P	C	K	C	C	C	I	Q	S	C	C	T	K	D	G	G	Y	T	M	G	M	K	T	T	K	Q	K	S	K	G
31	GQ477504_genotype A: MENITSGFLGPLLVLQAGFFLLTKILTIPQSLDSWWTSLNFLGGSPVCLGQNSQSPTSNHSPTSCPPICPGYRWMCLRRFIIFLFILLLCLIFLLVLLDYQGMLPVCPLIPGSTTTSTGPCKTCTTPAQGNSMFPSCCCTKPTDGNCTCIPIPSSWAFAKYLWEWASVRFSWLSLLVPFVQWFVGLSPTVWLLAIWMMWYWGPSLYSIVRHFIPLLPIFFCLWVYI-	Y	Y	T	G	P	C	K	C	C	C	T	Q	S	C	C	T	K	D	G	G	Y	T	M	G	M	K	T	T	K	Q	K	S	K	G
32	GQ477471_genotype A: MENITSGFLGPLLVLQAGFFLLTRILTIPQSLDSWWTSLNFLGGSPVCLGQNSQSPTSNHSPTSCPPICPGYRWMCLRRFIIFLFILLLCLIFLLVLLDYQGMLPVCPLIPGSTTTSTGPCKTCTTPAQGNSMFPSCCCTKPTDGNCTCIPIPSSWAFAKYLWGWASVRFSWLSLLVPFVQWFVGLSPIVWLSAIWMMWYWGPSLYSIVSPFIPLLPIFFCLWVYI-	Y	Y	T	G	P	C	K	C	C	C	T	Q	S	C	C	T	K	D	G	G	Y	T	M	G	M	K	T	T	K	Q	K	S	K	G
33	FJ904411_genotype A: MENITSGFLGPLLVLQAGFFLLTRILTIPQSLDSWWTSLNFLGGSPVCLGQNSQSPTFNHSPTSCPPTCPGYRWMCLRRFIIFLFILLLCLIFLLVLLDYQGMLPVCPLIPGSTTTSTGPCKTCTTPAQGNSMFPSCCCTKPTDGNCTCIPIPSSWAFAKYLWEWASVRFSWLSLLVPFVQWFVGLSPTVWLSAIWMMWYWGPGLYNIVSPFLPLLPIFFCLWVYI-	Y	Y	T	G	P	C	K	C	C	C	T	Q	S	C	C	T	K	D	G	G	Y	T	M	G	M	K	T	T	K	Q	K	S	K	G
34	GQ477497_genotype A: MENITSGFLGPLLVLQAGFFLLTRILTIPQSLDSWWTSLSFLGGSPVCLGQNSQSPTSNHSPTSCPQICPGYRWMCLRRFIIFLFILLLCLIFLLVLLDYQGMLPVCPLIPGSTTTSTGPCKTCTTPAQGNSMFPSCCCTKPTDGNCTCIPIPSSWAFAKYLWEWASVRFSWLSLLVPFVQWFVGLSPTVWLLAIWMMWYWGPSLYSIVRPFIPLLPIFLCLWVYI-	Y	Y	T	G	P	C	K	C	C	C	T	Q	S	C	C	T	K	D	G	G	Y	T	M	G	M	K	T	T	K	Q	K	S	K	G
35	GQ477475_genotype A: MENITSGLLGPLLVLQAGFFLLTRILTIPQSLDSWWTSLNFLGESPVCLGQNSQSPTSNHSPTSCPPICPGYRWMCLRRFIIFLFILLLCLIFLLVLLDYQGMLPVCPLIPGSTTTSTGPCKTCTTPAQGNSMFPSCCCTKPTDGNCTCIPIPSSWAFAKYLWEWASVRFSWLSLLVPFVQWFVGLSPTVWLLAIWMMWYWGPSLCNIVKPFIPLLPIFFCLWVYI-	Y	Y	T	G	P	C	K	C	C	C	T	Q	S	C	C	T	K	D	G	G	Y	T	M	G	M	K	T	T	K	Q	K	S	K	G
36	GQ477469_genotype A: MENITSGFLGPLLVLQAGFFLLTRILTIPQSLDSWWTSLSFLGGIPVCHGQNSQSPTSNHSPTSCPQICPGYRWMCLRRFIIFLFILLLCLIFLLVLLDYQGMLPVCPLIPGSTTTSTGPCKTCTTPAQGNSMFPSCCCTKPTDGNCTCIPIPSSWAFAKYLWEWASVRFSWLSLLVPFVQWFVGLSPTVWLSAIWMMWYWGPNLYSIVRPFIPLLPIFFCLWVYI-	Y	Y	T	G	P	C	K	C	C	C	T	Q	S	C	C	T	K	D	G	G	Y	T	M	G	M	K	T	T	K	Q	K	S	K	G
37	FJ904349_genotype A: MENITSGFLGPLLVLQAGFFLLTRILTIPQSLDSWWTSLNFLGEPPVCLGQNSQSPTSNHSPTSCPPICPGYRLMCLRRFIIFLFILLLCLIFLLVLLDYQGMLPVCPLIPGSTTTSTGPCKTCTTPAQGNSMFPSCCCTKPTDGNCTCIPIPSSWAFAKYLWEWASVRFSWLSLLVPFVQWFVGLSPTVWLSVIWMIWFWGPNLYSIVSPFLPLLPIFFCLWVYI-	Y	Y	T	G	P	C	K	C	C	C	T	Q	S	C	C	T	K	D	G	G	Y	T	M	G	M	K	T	T	K	Q	K	S	K	G
38	FJ904390_genotype A: RENITSGFLGPLLVLQAGFFLLTRILTIPQSLDSWWTSLNFLGGSHVCLGQNSQSPTSNHSPTSCPPICPGYRWMCLRRFIIFLFILLLCLIFLLVLLDYQGMLPVCPPIPGSTTTSTGPCKTCTTPAQGNSMFPSCCCTKPTDGNCTCIPIPSSWAFAKYLWEWASVRFSWLSLLVPFVQWFVGLSPTVWLSAIWMMWYWGPSLYNIVSPFIPL*PIFFCLWVYI*	Y	Y	T	G	P	C	K	C	C	C	T	Q	S	C	C	T	K	D	G	G	Y	T	M	G	M	K	T	T	K	Q	K	S	K	G
39	GQ477463_genotype A: MENITSGFLGPLLVLQAGFFLLTRILTIPQSLDSWWTSLNFLGEAPVCLGQNSQSPTCNHSPTSCPPICPGYRWMCLRRFIISLFILLLCLIFLLVLLDYQGMLPVCPLIPGSTTTSTGPCKTCTTPAQGNSMFPSCCCTKPTDGNCTCIPIPSSWAFAKYLWEWASVRFSWLSLLVPFVQWFVGLSPTVWLSVTWMMWYWGPSLYNIVSPFIPLLPIFFCLWVYI-	Y	Y	T	G	P	C	K	C	C	C	T	Q	S	C	C	T	K	D	G	G	Y	T	M	G	M	K	T	T	K	Q	K	S	K	G
40	FJ904434_genotype A: MENITSGFLGPLLVLQAGFFLLTRILTIPQSLDSWWTSLNFLGEPPVCRGQNSQSPTSNHSPTSCPPICPGYRWMCLRRFIISLFILLLCLIFLLVLLDYQGMLPVCPLIPGSTTTSTGPCKTCTTPAQGNSMFPSCCCTKPTDGNCTCIPIPSSWAFAKYLWEWASVRFSWLSLLVPFVQWFVGLSPTVWLSAIWMMWYWGPNLYNIVSPFLPLLPIFFCLWVYI-	Y	Y	T	G	P	C	K	C	C	C	T	Q	S	C	C	T	K	D	G	G	Y	T	M	G	M	K	T	T	K	Q	K	S	K	G
41	GU565217_genotype G: MENITSGFLGPLLVLQAGFFLLTRILTIPQSLDSWWTSLNFLGGVPVCPGLNSQSPTSNHSPISCPPTCPGYRWMCLRRFIIFLFILLLCLIFLLVLLDYQGMLPVCPLIPGSSTTSTGPCKTCTTPAQGNSMYPSCCCTKPSDGNCTCIPIPSSWAFAKYLWDWASVRFSWLSLLVPFVQWFVGLSPTVWLSAMWMMWYWGPNLYNILSPFIPLLPIFFCLWVYI-	Y	Y	T	G	P	C	K	C	C	C	T	Q	S	C	C	T	K	D	G	G	Y	S	M	G	M	K	T	S	K	Q	K	S	K	G
42	HM467769_genotype G: MENITSGFLGPLLVLQAGFFLLTRILTIPQSLDSWWTSLNFLGGVPVCPGLNSQSPTSNHSPISCPPTCPGYRWMCLRRFIIFLFILLLCLIFLLVLLDYQGMLPVCPLIPGSSTTSTGPCKTCTTPAQGNSMYPSCCCTKPSDGNCTCIPIPSSWAFAKYLWEWASVRFSWLSLLVPFVQWFVGLSPTVWLSAIWMMWYWGPNLYNILSPFIPLLPIFFCLWVYI-	Y	Y	T	G	P	C	K	C	C	C	T	Q	S	C	C	T	K	D	G	G	Y	S	M	G	M	K	T	S	K	Q	K	S	K	G
43	HM467773_genotype G: MENITSGFLGPLLVLQAGFFLLTRILTIPQSLDSWWTSLNFLGGVPVCPGLNSQSPTSNHSPISCPPTCPGYRWMCLRRFIIFLFILLLCLIFLLVLLDYQGMLPVCPLIPGSSTTSTGPCKTCTTPAQGNSMYPSCCCTKPSDGNCTCIPIPSSWAFAKYLWEWASVRFSWLSLLVPFVQWFVGLSPTVWLSAMWMMWYWGPNLYNILSPFIPLLPIFFCLLVYI-	Y	Y	T	G	P	C	K	C	C	C	T	Q	S	C	C	T	K	D	G	G	Y	S	M	G	M	K	T	S	K	Q	K	S	K	G
44	HM467770_genotype G: MENITSGFLGPLLVLQAGFFLLTRILTIPQSLDSWWTSLNFLGGVPVCPGLNSQSPTSNHSPISCPPTCPGYRWMCLRRFIIFLFILLLCLIFLLVLLDYQGMLPVCPLIPGSSTTSTGPCKTCTIPAQGNSMYPSCCCTKPSDGNCTCIPIPSSWAFAKYLWEWASVRFSWLSLLVPFVQWFVGLSPTVWLSAIWMMWYWGPNLYNILSPFIPLLPIFFCLWVYI-	Y	Y	T	G	P	C	K	C	C	C	I	Q	S	C	C	T	K	D	G	G	Y	S	M	G	M	K	T	S	K	Q	K	S	K	G
45	GQ477473_genotype A: MENITSGFLGPLLVLQAGFFLLTRILTIPQSLDSWWTSLSFLGVPPECLGQNSQSPTSNHSPTSCPPTCPGYRWMCLRRFIIFLFILLLCLIFLLVLLDYQGMLPVCPLIPGSTTTSTGPCKTCTTPAQGNSMFPSCCCTKPTDGNCTCIPIPSSWAFAKYLWEWASVRFSWLSLLVPFVQWFVGLSPTVWLSAIWMMWYWGPRLCSIVSPFIPLLPIFFCLWVYI-	Y	Y	T	G	P	C	K	C	C	C	T	Q	S	C	C	T	K	D	G	G	Y	T	M	G	M	K	T	T	K	Q	K	S	K	G
46	HBV4_genotype D: MENITSGFLGPLLVLQAGFFLLTRILTIPQSLDSWWTSLNFLGGPTVCLGQNSRSPTSNHSPTSCPPTCPGYRWMCLRRFIIFLFILLLCLIFLLVLLDYQGMLPVCPLIPGSSTTSTGPCRTCTTPAQGTSMYPSCCCTKPSDGNCTCIPIPSSWAFGKFLWEWASARFSWLXLLVPFVQWFVGLSPTVWLSVIWMMWYWGPSLXSILSPFLPLXPIFFCLWVYI-	Y	Y	T	G	P	C	R	C	C	C	T	Q	S	C	C	T	K	D	G	G	Y	S	M	G	M	R	T	S	R	Q	R	S	R	G
47	AB033559_genotype D: MENITSGFLGPLLVLQAGFFLLTRILTIPQSLDSWWTSLNFLGGTTVCLGQNSQSPTSNHSPTSCPPTCAGYRWMCLRRFIIFLFILLLCLIFLLVLLDYQGMLPVCPLIPGSSTTSTGPCRTCTTPAQGTSMYPSCCCTKPSDGNCTCIPIPSSWAFGKFLWEWASARFSWLSLLVPFVQWFVGLSPTVWLSVIWMMWYWGPSLYSILSPFLPLLPIFFCLWVYI-	Y	Y	T	G	P	C	R	C	C	C	T	Q	S	C	C	T	K	D	G	G	Y	S	M	G	M	R	T	S	R	Q	R	S	R	G
48	FJ904415_genotype D: MENITSGFLGPLLVLQAGFFLLTRILTIPQSLDSWWTSLNFLGGTTVCLGQNSQSPTSNHSPTSCPPTCPGYRWMCLRRFIIFLFILLLCLIFLLVLLDYQGMLPVCPLIPGSSTTSTGPCRTCTTPAQGTSMYPSCCCTKPSDGNCTCIPIPSSWAFGKFLWEWASARFSWLSLLVPFVQWFVGLSPTVWLSVIWMMWYWGPSLYSILSPFLPLLPIFFCLWVYI-	Y	Y	T	G	P	C	R	C	C	C	T	Q	S	C	C	T	K	D	G	G	Y	S	M	G	M	R	T	S	R	Q	R	S	R	G
49	GU456655_genotype D: MENITSGFLGPLLVLQAGFFLLTRILTIPQSLDSWWTSLNFLGGTTVCLGQNSQSPTSNHSPTSCPPTCPGYRWMCLRRFIIFLFILLLCLIFLLVLLDYQGMLPVCPLIPGSSTTSTGPCRTCTTPAQGTSMYPSCCCTKPSDGNCTCIPIPSSWAFGKFLWEWASARFSWLSLLVPFVQWFVGLSPTVWLSVIWMMWYWGPSLYSILSPFLPLLPIFFCLWVYI-	Y	Y	T	G	P	C	R	C	C	C	T	Q	S	C	C	T	K	D	G	G	Y	S	M	G	M	R	T	S	R	Q	R	S	R	G
50	GQ477459_genotype D: MENITSGFLGPLLVLQAGFFLLTRILTIPQSLDSWWTSLNFLGGTTVCLGQNSQSPTSNHSPTSCPPTCPGYRWMCLRRFIIFLFILLLCLIFLLVLLDYQGMLPVCPLIPGSSTTSTGPCRTCTTPAQGTSMYPSCCCTKPSDGNCTCIPIPSSWAFGKFLWEWASARFSWLSLLVPFVQWFVGLSPTVWLSVIWMMWYWGPSLYSILSPFLPLLPIFFCLWVYI-	Y	Y	T	G	P	C	R	C	C	C	T	Q	S	C	C	T	K	D	G	G	Y	S	M	G	M	R	T	S	R	Q	R	S	R	G
51	GU456646_genotype D: MENITSGFLGPLLVLQAGFFLLTRILTIPQSLDSWWTSLNFLGGTTVCLGQNSQSPTSNHSPTSCPPTCPGYRWMCLRRFIIFLFILLLCLIFLLVLLDYQGMLPVCPLIPGSSTTSTGPCRTCTTPAQGTSMYPSCCCTKPSDGNCTCIPIPSSWAFGKFLWEWASARFSWLSLLVPFVQWFVGLSPTVWLSVIWMMWYWGPSLYSILSPFLPLLPIFFCLWVYI-	Y	Y	T	G	P	C	R	C	C	C	T	Q	S	C	C	T	K	D	G	G	Y	S	M	G	M	R	T	S	R	Q	R	S	R	G
52	FJ904447_genotype D: MENITSGFLGPLLVLQAGFFLLTKILTIPQSLDSWWTSLNFLGGTTVCLGQNSQSPTSNHSPTSCPPTCPGYRWMCLRRFIIFLFILLLCLIFLLVLLDYQGMLPVCPLIPGSSTTSTGPCRTCTTPAQGTSMYPSCCCTKPSDGNCTCIPIPSSWAFGKFLWEWASARFSWLSLLVPFVQWFVGLSPTVWLSVIWMMWYWGPSLYXILSPFLPLLPIFFCLWVYI-	Y	Y	T	G	P	C	R	C	C	C	T	Q	S	C	C	T	K	D	G	G	Y	S	M	G	M	R	T	S	R	Q	R	S	R	G
53	JF754600_genotype D: MENITSGFLGPLLVLQAGFFLLTRILTIPQSLDSWWTSLNFLGGTTVCLGQNSQSPTSNHSPTSCPPTCPGYRWMCLRRFIIFLFILLLCLIFLLVLLDYQGMLPVCPLIPGSSTTSTGPCRTCTTPAQGTSMYPSCCCTKPSDGNCTCIPIPSSWAFGKFLWEWASARFSWLSLLVPFVQWFVGLSPTVWLSVIWMMWYWGPSLYNILSPFLPLLPIFFCLWVYI-	Y	Y	T	G	P	C	R	C	C	C	T	Q	S	C	C	T	K	D	G	G	Y	S	M	G	M	R	T	S	R	Q	R	S	R	G
54	JN642156_genotype D: MENITSGFLGPLLVLQAGFFLLTRILTIPQSLDSWWTSLNFLGGTTVCLGQNSQSPTSNHSPTSCPPTCPGYRWMCLRRFIIFLFILLLCLIFLLVLLDYQGMLPVCPLIPGSSTTSTGPCRTCTTPAQGTSMYPSCCCTKPSDGNCTCIPIPSSWAFGKFLWEWASARFSWLSLLVPFVQWFVGLSPTVWLSVIWMMWYWGPSLYNILSPFLPLLPIFFCLWVYI-	Y	Y	T	G	P	C	R	C	C	C	T	Q	S	C	C	T	K	D	G	G	Y	S	M	G	M	R	T	S	R	Q	R	S	R	G
55	FJ904394_genotype D: MENITSGFLGPLLVLQAGFFLLTRILTIPQSLDSWWTSLNFQGGTTVCLGQNSQSPTSNHSPTSCPPTCPGYRWMCLRRFIIFLFILLLCLIFLLVLLDYQGMLPVCPLIPGSSTTSTGPCRTCTTPAQGTSMYPSCCCTKPSDGNCTCIPIPSSWAFGKFLWEWASARFSWLSLLVPFVQWFVGLSPTVWLSVIWMMWYWGPSLYNILSPFLPLLPIFFCLWVYI-	Y	Y	T	G	P	C	R	C	C	C	T	Q	S	C	C	T	K	D	G	G	Y	S	M	G	M	R	T	S	R	Q	R	S	R	G
56	JN642165_genotype D: MENITSGFLGPLLVLQAGFFLLTRILTIPKSLDSWWTSLNFLGGTTVCLGQNSQSPTSNHSPTSCPPTCPGYRWMCLRRFIIFLFILLLCLIFLLVLLDYQGMLPVCPLLPGSSTTSTGPCRTCTTPAQGTSMYPSCCCTKPSDGNCTCIPIPSSWAFGKFLWEWASARFSWLSLLVPFVQWFVGLSPTVWLSVIWMMWYWGPSLYNILSPFLPLLPIFFCLWVYI-	Y	Y	T	G	P	C	R	C	C	C	T	Q	S	C	C	T	K	D	G	G	Y	S	M	G	M	R	T	S	R	Q	R	S	R	G
57	JN642159_genotype D: MENITSGFLGPLLVLQAGFFLLTRILTIPQSLDSWWTSLNFLGGTTVCLGQNSQSPTSNHSPTSCPPTCPGYRWMCLRRFIIFLFILLLCLIFLLVLLDYQGMLPVCPLIPGSSTTSAGPCRTCTTTAQGTSMYPSCCCTKPSDGNCTCIPIPSSWAFGKFLWEWASARFSWLSLLVPFVQWFVGLSPTVWLSAIWMMWYWGPSLYSILSPFLPLLPIFFCLWVYI-	Y	Y	T	G	P	C	R	C	C	C	T	Q	S	C	C	T	K	D	G	G	Y	S	M	G	M	R	T	S	R	Q	R	S	R	G
58	GQ477457_genotype D: MENITSGFLGPLLVLQAGFFLLTRILTIPQSLDSWWTSLNFLGGTTVCLGQNSQSPTSNHSPTSCPPTCPGYRWMYLRRFIIFLFILLLCLIFLLVLLDYQGMLPVCPLIPGSSTTSAGPCRTCTTTAQGTSMYPSCCCTKPSDGNCTCIPIPSSWAFGKFLWEWASARFSWLSLLVPFVQWFVGLSPTVWLSVIWMMWYWGPSLYSILSPFLPLLPIFFCLWVYI-	Y	Y	T	G	P	C	R	C	C	C	T	Q	S	C	C	T	K	D	G	G	Y	S	M	G	M	R	T	S	R	Q	R	S	R	G
59	JF754614_genotype D: MENITSGFLGPLLVLQAGFFLLTRILTIPQSLDSWWTSLNFLGGTTVCLGQNSQSPTSNHSPTSCPPTCPGYRWMCLRRFIIFLFILLLCLIFLLVLLDYQGMLPVCPLIPGSSTTSTGPCRTCTTPAQGTSMNPSCCCTKPSDGNCTCIPIPSSWAFGKFLWEWASARFSWLSLLVPFVQWFVGLSPTVWLSVIWMMWYWGPRLYSILSPFLPLLPIFFCLWVYI-	Y	Y	T	G	P	C	R	C	C	C	T	Q	S	C	C	T	K	D	G	G	Y	S	M	G	M	R	T	S	R	Q	R	S	R	G
60	JF754633_genotype D: MENITSGFLGPLLVLQAGFFLLTRILTIPQSLDSWWTSLNFLGGTTVCLGQNSQSPTSNHSPTSCPPTCPGYRWMCLRRFIIFLFILLLCLIFLLVLLDYQGMLPVCPLIPGSSTTSTGPCRTCTTPAQGTSMYPSCCCTKPSDGNCTCIPIPSSWAFGKFLWEWASARFSWLSLLVPFVQWFVGLSPTVWLSVIWMMWYWGPRLYSILSPFLPLLPIFFCLWAYI-	Y	Y	T	G	P	C	R	C	C	C	T	Q	S	C	C	T	K	D	G	G	Y	S	M	G	M	R	T	S	R	Q	R	S	R	G
61	JF754623_genotype D: MENITSGFLGPLLVLQAGFFLLTRILTIPQSLDSWWTSLNFLGGTTVCLGQNSQSPTSNHSPTSCPPTCPGYRWMCLRRFIIFLFILLLCLIFLLVLLDYQGMLPVCPLIPGSSTTSTGPCRTCTTTAQGTSMYPSCCCTKPSDGNCTCIPIPSSWAFGKFLWEWASARFSWLSLLVPFVQWFGGLSPTVWLSVIWMMWYWGPRLYSILSPFIPLLPIFFCLWVYI-	Y	Y	T	G	P	C	R	C	C	C	T	Q	S	C	C	T	K	D	G	G	Y	S	M	G	M	R	T	S	R	Q	R	S	R	G
62	GU456666_genotype D: MENITSGFLGPLLVLQAGFFLLTRILTIPQSLDSWWTSLSFLGGTTVCLGQNSQSPTSNHSPTSCPPTCPGYRWMCLRRFIIFLFILLLCLIFLLVLLDYQGMLPVCPLIPGSSTTSTGPCRTCTTPAQGTSMYPSCCCTKPSDGNCTCIPIPSSWAFGKFLWEWASARFSWLSLLVPFVQWFVGLSPTVWLSVIWMMWYWGPNLYSILSPFLPLLPIFFCLWVYI-	Y	Y	T	G	P	C	R	C	C	C	T	Q	S	C	C	T	K	D	G	G	Y	S	M	G	M	R	T	S	R	Q	R	S	R	G
63	FJ904437_genotype D: MENITSGFLGPLLVLQAGFFLLTRILTIPQSLDSWWTSLNFLGGTTVCLGQNSQSPTSNHSPTSCPPTCPGYRWMCLRRFIIFLFILLLCLIFLLVLLDYQGMLPVCPLIPGSSTTSTGPCRTCTTPAQGTSMYPSCCCTKPSDGNCTCIPIPSSWAFGKFLWEWASARFSWLSLLVPFVQWFVGLSPIVWLSVIWMMWYWGPNLYSILSPFLPLLPIFFCLWVYI-	Y	Y	T	G	P	C	R	C	C	C	T	Q	S	C	C	T	K	D	G	G	Y	S	M	G	M	R	T	S	R	Q	R	S	R	G
64	JN642153_genotype D: MENITSGFLGPLLVLQAGFFLLTRILTIPQSLDSWWTSLNFLGGTTVCLGQNSQSPTSNHSPTSCPPTCPGYRWMCLRRFIIFLFILLLCLIFLLVLLDYQGMLPVCPLIPGSSTTSTGPCKTCTTPAQGTSMYPSCCCTKPSDGNCTCIPIPSSWAFGKFLWEWASARFSWLSLLVPFVQWFVGLSPIVWLSVIWMMWYWGPSLYRILSPFLPLLPIFFCLWVYI-	Y	Y	T	G	P	C	K	C	C	C	T	Q	S	C	C	T	K	D	G	G	Y	S	M	G	M	K	T	S	K	Q	K	S	K	G
65	FJ904430_genotype D: MENITSGFLGPLLVLQAGFFLLTRILTIPQSLDSWWTSLNFLGGATVCLGQNSQSPTSNHSPTSCPPTCPGYRWMCLRRFXIFLFXLLLCLIFLLVLLDYQGMLPVCPLIPGSSTTSTGPCRTCTTPAQGTSMYPSCCCTKPSDGNCTCIPIPSSWAFGKFLWEWASARFSWLSLLVPFVQWFVGLSPTVWLSVIWMMWYWGPSLNNILSPFLPLLPIFFCLWVYI-	Y	Y	T	G	P	C	R	C	C	C	T	Q	S	C	C	T	K	D	G	G	Y	S	M	G	M	R	T	S	R	Q	R	S	R	G
66	FJ904442_genotype D: MENITSGFLGPLLVLQAGFFLLTKILTIPKSLDSWWTSLNFLGGTTVCLGQNSQSPTSNHSPTSCPPTCPGYRWMCLRRFIIFLFILLLCLIFLLVLLDYQGMLPVCPLIPGSSTTSTGPCRTCTTPAQGTSMYPSCCCTKPSDGNCTCIPIPSSWAFGKFLWEWASARFSWLSLLVPFVQWFVGLSPTVWLSVIWMMWYWGPNLYSILSPFLPLRPIFFCLWVYI-	Y	Y	T	G	P	C	R	C	C	C	T	Q	S	C	C	T	K	D	G	G	Y	S	M	G	M	R	T	S	R	Q	R	S	R	G
67	GU456684_genotype D: MENITSGLLGPLLVLQAGFFLLTRILTIPQSLDSWWTSLNFLGGTTVCLGQNSQSPTSNHSPTSCPPTCPGYRWMCLRRFIIFLFILLLCLIFLLVLLDYQGMLPVCPLIPGSSTTSTGPCRTCTTPAQGTSMYPSCCCTKPSDGNCTCIPIPSSWAFGKFLWEWASARFSWLSLLVPFVQWFVGLSPTVWLSVIWMMWYWGPTLYNILKPFLPLLPIFFCLWAYI-	Y	Y	T	G	P	C	R	C	C	C	T	Q	S	C	C	T	K	D	G	G	Y	S	M	G	M	R	T	S	R	Q	R	S	R	G
68	JF754635_genotype D: MENITSGLLGPLLVLQAGFFLLTQVLTIPQSLDSWWTSLSFLGGTTVCLGQNSQSPTSNHSPTSCPPTCPGYRWMCLRRFIIFLFILLLCLIFLLVLLDYQGMLPVCPLIPGSSTTSTGPCRTCTTPAQGTSMYPSCCCTKPSDGNCTCIPIPSSWAFGKFLWEWASARFSWLSLLVPFVQWFVGLSPTVWLSVIWMMWYWGPSLYSILSPFLPLLPIFFCLWVYI-	Y	Y	T	G	P	C	R	C	C	C	T	Q	S	C	C	T	K	D	G	G	Y	S	M	G	M	R	T	S	R	Q	R	S	R	G
69	GQ161755_genotype E: MENITSGFLGPLLVLQAGFFLLTKILTIPQSLDSWWTSLNFLGGAPVCLGQNSQSPTSNHSPTSCPPICPGYRWMCLRRFIIFLFILLLCLIFLLVLLDYQGMLPVCPLIPGSSTTSTGPCRTCTTLAQGTSMFPSCCCSKPSDGNCTCIPIPSSWAFGKFLWEWASARFSWLSLLVPFVQWFAGLSPTVWLSVIWMMWYWGPSLYNILSPFIPLLPIFFCLWVYI-	Y	Y	T	G	P	C	R	C	C	C	T	Q	S	C	C	S	K	D	G	G	Y	S	M	G	M	R	T	S	R	Q	R	S	R	G
70	GQ161793_genotype E: MESITSGFLGPLLVLQAGFFLLTKILTIPQSLDSWWTSLNFLGGAPVCLGQNSQSPTSNHSPTSCPPICPGYRWMCLRRFIIFLFILLLCLIFLLVLLDYQGMLPVCPLIPGSSTTSTGPCRTCTTLAQGTSMFPSCCCSKPSDGNCTCIPIPSSWAFGKFLWEWASARFSWLSLLVPFVQWFAGLSPTVWLSVIWMMWYWGPSLYNILSPFIPLLPIFFCLWVYI-	Y	Y	T	G	P	C	R	C	C	C	T	Q	S	C	C	S	K	D	G	G	Y	S	M	G	M	R	T	S	R	Q	R	S	R	G
71	GQ161827_genotype E: MESITSGFLGPLLVLQAGFFLLTKILTIPQSLDSWWTSLNFLGGAPVCLGQNSQSPTSNHSPTSCPPICPGYRWMCLRRFIIFLFILLLCLIFLLVLLDYQGMLPVCPLIPGSSTTSTGPCRTCTTLAQGTSMFPSCCCSKPSDGNCTCIPIPSSWAFGKFLWEWASARFSWLSLLVPFVQWFAGLSPTVWLSVIWMMWYWGPSLYNILSPFIPLLPIFFCLWVYI-	Y	Y	T	G	P	C	R	C	C	C	T	Q	S	C	C	S	K	D	G	G	Y	S	M	G	M	R	T	S	R	Q	R	S	R	G
72	GQ161819_genotype E: MESITSGFLGPLLVLQAGFFLLTKILTIPQSLDSWWTSLNFLGGAPVCLGQNSQSPTSNHSPTSCPPICPGYRWMCLRRFIIFLFILLLCLIFLLVLLDYQGMLPVCPLIPGSSTTSTGPCRTCTTLAQGTSMFPSCCCSKPSDGNCTCIPIPSSWAFGKFLWEWASARFSWLSLLVPFVQWFAGLSPTVWLSVIWMMWYWGPSLYNILSPFIPLLPIFFCLWVYI-	Y	Y	T	G	P	C	R	C	C	C	T	Q	S	C	C	S	K	D	G	G	Y	S	M	G	M	R	T	S	R	Q	R	S	R	G
73	GQ161817_genotype E: MESITSGFLGPLLVLQAGFFLLTKILTIPQSLDSWWTSLNFLGGAPVCLGQNSQSPTSNHSPTSCPPICPGYRWMCLRRFIIFLFILLLCLIFLLVLLDYQGMLPVCPLIPGSSTTSTGPCRTCTTLAQGTSMFPSCCCSKPSDGNCTCIPIPSSWAFGKFLWEWASARFSWLSLLVPFVQWFAGLSPTVWLSVIWMMWYWGPSLYNILSPFIPLLPIFFCLWVYI-	Y	Y	T	G	P	C	R	C	C	C	T	Q	S	C	C	S	K	D	G	G	Y	S	M	G	M	R	T	S	R	Q	R	S	R	G
74	GQ161830_genotype E: MESITSGFLGPLLVLQAGFFLLTKILTIPQSLDSWWTSLNFLGGAPVCLGQNSQSPTSNHSPTSCPPICPGYRWMCLRRFIIFLFILLLCLIFLLVLLDYQGMLPVCPLIPGSSTTSTGPCRTCTTLAQGTSMFPSCCCSKPSDGNCTCIPIPSSWAFGKFLWEWASARFSWLSLLVPFVQWFAGLSPTVWLSVIWMMWYWGPSLYNILSPFIPLLPIFFCLWVYI-	Y	Y	T	G	P	C	R	C	C	C	T	Q	S	C	C	S	K	D	G	G	Y	S	M	G	M	R	T	S	R	Q	R	S	R	G
75	GQ161824_genotype E: MESITSGFLGPLLVLQAGFFLLTKILTIPQSLDSWWTSLNFLGGAPVCLGQNSQSPTSNHSPTSCPPICPGYRWMCLRRFIIFLFILLLCLIFLLVLLDYQGMLPVCPLIPGSSTTSTGPCRTCTTLAQGTSMFPSCCCSKPSDGNCTCIPIPSSWAFGKFLWEWASARFSWLSLLVPFVQWFAGLSPTVWLSVIWMMWYWGPSLYNILSPFIPLLPIFFCLWVYI-	Y	Y	T	G	P	C	R	C	C	C	T	Q	S	C	C	S	K	D	G	G	Y	S	M	G	M	R	T	S	R	Q	R	S	R	G
76	GQ161799_genotype E: MESITSGFLGPLLVLQAGFFLLTKILTIPQSLDSWWTSLNFLGGAPVCLGQNSQSPTSNHSPTSCPPICPGYRWMCLRRFIIFLFILLLCLIFLLVLLDYQGMLPVCPLIPGSSTTSTGPCRTCTTLAQGTSMFPSCCCSKPSDGNCTCIPIPSSWAFGKFLWEWASARFSWLSLLVPFVQWFAGLSPTVWLSVIWMMWYWGPSLYNILSPFIPLLPIFFCLWVYI-	Y	Y	T	G	P	C	R	C	C	C	T	Q	S	C	C	S	K	D	G	G	Y	S	M	G	M	R	T	S	R	Q	R	S	R	G
77	GQ161821_genotype E: MESITSGFLGPLLVLQAGFFLLTKILTIPQSLDSWWTSLNFLGGAPVCLGQNSQSPTSNHSPTSCPPICPGYRWMCLRRFIIFLFILLLCLIFLLVLLDYQGMLPVCPLIPGSSTTSTGPCRTCTTLAQGTSMFPSCCCSKPSDGNCTCIPIPSSWAFGKFLWEWASARFSWLSLLVPFVQWFAGLSPTVWLSVIWMMWYWGPSLYNILSPFIPLLPIFFCLWVYI-	Y	Y	T	G	P	C	R	C	C	C	T	Q	S	C	C	S	K	D	G	G	Y	S	M	G	M	R	T	S	R	Q	R	S	R	G
78	GQ161805_genotype E: MESITSGFLGPLLVLQAGFFLLTKILTIPQSLDSWWTSLNFLGGAPVCLGQNSQSPTSNHSPTSCPPICPGYRWMCLRRFIIFLFILLLCLIFLLVLLDYQGMLPVCPLIPGSSTTSTGPCRTCTTLAQGTSMFPSCCCSKPSDGNCTCIPIPSSWAFGKFLWEWASARFSWLSLLVPFVQWFAGLSPTVWLSVIWMMWYWGPSLYNILSPFIPLLPIFFCLWVYI-	Y	Y	T	G	P	C	R	C	C	C	T	Q	S	C	C	S	K	D	G	G	Y	S	M	G	M	R	T	S	R	Q	R	S	R	G
79	GQ161818_genotype E: MESITSGFLGPLLVLQAGFFLLTKILTIPQSLDSWWTSLNFLGGAPVCLGQNSQSPTSNHSPTSCPPICPGYRWMCLRRFIIFLFILLLCLIFLLVLLDYQGMLPVCPLIPGSSTTSTGPCRTCTTLAQGTSMFPSCCCSKPSDGNCTCIPIPSSWAFGKFLWEWASARFSWLSLLVPFVQWFAGLSPTVWLSVIWMMWYWGPSLYNILSPFIPLLPIFFCLWVYI-	Y	Y	T	G	P	C	R	C	C	C	T	Q	S	C	C	S	K	D	G	G	Y	S	M	G	M	R	T	S	R	Q	R	S	R	G
80	GQ161762_genotype E: MESITSGFLGPLLVLQAGFFLLTKILTIPQSLDSWWTSLNFLGGAPVCLGQNSQSPTSNHSPTSCPPICPGYRWMCLRRFIIFLFILLLCLIFLLVLLDYQGMLPVCPLIPGSSTTSTGPCRTCTTLAQGTSMFPSCCCSKPSDGNCTCIPIPSSWAFGKFLWEWASARFSWLSLLVPFVQWFAGLSPTVWLSVIWMMWYWGPSLYNILSPFIPLLPIFFCLWVYI-	Y	Y	T	G	P	C	R	C	C	C	T	Q	S	C	C	S	K	D	G	G	Y	S	M	G	M	R	T	S	R	Q	R	S	R	G
81	GQ161816_genotype E: MESITSGFLGPLLVLQAGFFLLTKILTIPQSLDSWWTSLNFLGGTPVCLGQNSQSPTSNHSPTSCPPICPGYRWMCLRRFIIFLFILLLCLIFLLVLLDYQGMLPVCPLIPGSSTTSTGPCRTCTTLAQGTSMFPSCCCSKPSDGNCTCIPIPSSWAFGKFLWEWASARFSWLSLLVPFVQWFAGLSPTVWLSVIWMMWYWGPSLYNILSPFIPLLPIFFCLWVYI-	Y	Y	T	G	P	C	R	C	C	C	T	Q	S	C	C	S	K	D	G	G	Y	S	M	G	M	R	T	S	R	Q	R	S	R	G
82	GQ161811_genotype E: MENITSGFLGPLLVLQAGFFLLTKILTIPQSLDSWWTSLNFLGGAPVCLGQNSQSPTSNHSPTSCPPICPGYRWMCLRRFIIFLFILLLCLIFLLVLLDYQGMLPVCPLIPGSSTTSTGPCRTCTTLAQGTSMFPSCCCSKPSDGNCTCIPIPSSWAFGKFLWEWASARFSWLSLLVPFVQWFVGLSPTVWLSVIWMMWYWGPSLYNILSPFIPLLPIFFCLWVYI-	Y	Y	T	G	P	C	R	C	C	C	T	Q	S	C	C	S	K	D	G	G	Y	S	M	G	M	R	T	S	R	Q	R	S	R	G
83	GQ161802_genotype E: MESITSGFLGPLLVLQAGFFLLTKILTIPQSLDSWWTSLNFLGGAPVCLGQNSQSPTSNHSPTSCPPICPGYRWMCLRRFIIFLFILLLCLIFLLVLLDYQGMLPVCPLIPGSSTTSTGPCRTCTTLAQGTSMFPSCCCSKPSDGNCTCIPIPSSWAFGKFLWEWASARFSWLSLLVPFVQWFVGLSPTVWLSVIWMMWYWGPSLYNILSPFIPLLPIFFCLWVYI-	Y	Y	T	G	P	C	R	C	C	C	T	Q	S	C	C	S	K	D	G	G	Y	S	M	G	M	R	T	S	R	Q	R	S	R	G
84	GQ161828_genotype E: MESITSGFLGPLLVLQAGFFLLTKILTIPQSLDSWWTSLNFLGGAPVCPGQNSQSPTSNHSPTSCPPICPGYRWMCLRRFIIFLFILLLCLIFLLVLLDYQGMLPVCPLIPGSSTTSTGPCRTCTTLAQGTSMFPSCCCSKPSDGNCTCIPIPSSWAFGKFLWEWASARFSWLSLLVPFVQWFAGLSPTVWLSVIWMMWYWGPSLYNILSPFIPLLPIFFCLWVYI-	Y	Y	T	G	P	C	R	C	C	C	T	Q	S	C	C	S	K	D	G	G	Y	S	M	G	M	R	T	S	R	Q	R	S	R	G
85	GQ161834_genotype E: MESITSGFLGPLLVLQAGFFLLTKILTIPQSLDSWWTSLNFLGGAPVCRGQNSQSPTSNHSPTSCPPICPGYRWMCLRRFIIFLFILLLCLIFLLVLLDYQGMLPVCPLIPGSSTTSTGPCRTCTTLAQGTSMFPSCCCSKPSDGNCTCIPIPSSWAFGKFLWEWASARFSWLSLLVPFVQWFAGLSPTVWLSVIWMMWYWGPSLYNILSPFIPLLPIFFCLWVYI-	Y	Y	T	G	P	C	R	C	C	C	T	Q	S	C	C	S	K	D	G	G	Y	S	M	G	M	R	T	S	R	Q	R	S	R	G
86	GQ161836_genotype E: MESITSGFLGPLLVLQAGFFLLIKILTIPQSLDSWWTSLNFLGGAPVCLGQNSQSPTSNHSPTSCPPICPGYRWMCLRRFIIFLFILLLCLIFLLVLLDYQGMLPVCPLIPGSSTTSTGPCRTCTTLAQGTSMFPSCCCSKPSDGNCTCIPIPSSWAFGKFLWEWASARFSWLSLLVPFVQWFAGLSPTVWLSVIWMMWYWGPSLYNILSPFIPLLPIFFCLWVYI-	Y	Y	T	G	P	C	R	C	C	C	T	Q	S	C	C	S	K	D	G	G	Y	S	M	G	M	R	T	S	R	Q	R	S	R	G
87	HQ385239_genotype E: MESITSGFLGPLLVLQAGFFLLTKILTIPQSLDSWWTSLNFLGGAPVCLGQNSQSPTSSHSPTSCPPICPGYRWMCLRRFIIFLFILLLCLIFLLVLLDYQGMLPVCPLIPGTSTTSTGPCRTCTTLAQGTSMFPSCCCSKPSDGNCTCIPIPSSWAFGKFLWEWASARFSWLSLLVPFVQWFVGLSPTVWLSVIWMMWYWGPRLYNILSPFIPLLPIFFCLWVYI-	Y	Y	T	G	P	C	R	C	C	C	T	Q	S	C	C	S	K	D	G	G	Y	S	M	G	M	R	T	S	R	Q	R	S	R	G
88	HQ385252_genotype E: MESITSGFLGPLLVLQAGFFLLTKILTIPQSLDSWWTSLNFLGGAPVCLGQNSQSPTSSHSPTSCPPICPGYRWMCLRRFIIFLFILLLCLIFLLVLLDYQGMLPVCPLIPGTSTTSTGPCRTCTTLAQGTSMFPSCCCSKPSDGNCTCIPIPSSWAFGKFLWEWASARFSWLSLLVPFVQWFVGLSPTVWLSVIWMMWYWGPRLYNILSPFIPLLPIFFCLWVYI-	Y	Y	T	G	P	C	R	C	C	C	T	Q	S	C	C	S	K	D	G	G	Y	S	M	G	M	R	T	S	R	Q	R	S	R	G
89	HQ385255_genotype E: MESITSGFLGPLLVLQAGFFLLTKILTIPQSLDSWWTSLNFLGGAPVCLGQNSQSPTSSHSPTSCPPICPGYRWMCLRRFIIFLFILLLCLIFLLVLLDYQGMLPVCPLIPGTSTTSTGPCRTCTTLAQGTSMFPSCCCSKPSDGNCTCIPIPSSWAFGKFLWEWASARFSWLSLLVPFVQWFVGLSPTVWLSVIWMMWYWGPRLYNILSPFIPLLPIFFCLWVYI-	Y	Y	T	G	P	C	R	C	C	C	T	Q	S	C	C	S	K	D	G	G	Y	S	M	G	M	R	T	S	R	Q	R	S	R	G
90	HQ385250_genotype E: MESITSGFLGPLLVLQAGFFLLTKILTIPQSLDSWWTSLNFLGGAPVCLGQNSQSPTSNHSPTSCPPICPGYRWMCLRRFIIFLFILLLCLIFLLVLLDYQGMLPVCPLIPGTSTTSTGPCRTCTTLAQGTSMFPSCCCSKPSDGNCTCIPIPSSWAFGKFLWEWASARFSWLSLLVPFVQWFVGLSPTVWLSVIWMMWYWGPRLYNILSPFIPLLPIFFCLWVYI-	Y	Y	T	G	P	C	R	C	C	C	T	Q	S	C	C	S	K	D	G	G	Y	S	M	G	M	R	T	S	R	Q	R	S	R	G
91	HQ385256_genotype E: MESITSGFLGPLLVLQAGFFLLTKILTIPQSLDSWWTSLNFLGGAPVCLGQNSQSPTSSHSPTSCPPICPGYRWMCLRRFIIFLFILLLCLIFLLVLLDYQGMLPVCPLIPGTSTTSTGPCRTCTTLAQGTSMFPSCCCSKPSDGNCTCIPIPSSWAFGKFLWEWASARFSWLSLLVPFVQWFVGLSPTVWLSVIWMMWYWGPSLYNILSPFIPLLPIFFCLWVYI-	Y	Y	T	G	P	C	R	C	C	C	T	Q	S	C	C	S	K	D	G	G	Y	S	M	G	M	R	T	S	R	Q	R	S	R	G
92	HQ385262_genotype E: MESITSGFLGPLLVLQAGFFLLTKILTIPKSLDSWWTSLNFLGGAPVCLGQNSQSPTSSHSPTSCPPICPGYRWMCLRRFIIFLFILLLCLIFLLVLLDYQGMLPVCPLIPGSSTTSTGPCRTCTTLAQGTSMFPSCCCSKPSDGNCTCIPIPSSWAFGKFLWEWASARFSWLSLLVPFVQWFAGLSPTVWLSVIWMMWYWGPSLYNILSPFIPLLPIFFCLWVYI-	Y	Y	T	G	P	C	R	C	C	C	T	Q	S	C	C	S	K	D	G	G	Y	S	M	G	M	R	T	S	R	Q	R	S	R	G
93	HQ385261_genotype E: MESITSGFLGPLLVLQAGFFLLTKILTIPQSLDSWWTSLNFLGEAPVCLGQNSQSPTSSHSPTSCPPICPGYRWMCLRRFIIFLFILLLCLIFLLVLLDYQGMLPVCPLIPGSSTTSTGPCRTCTTLAQGTSMFPSCCCSKPSDGNCTCIPIPSSWAFGKFLWEWASARFSWLSLLVPFVQWFAGLSPTVWLSVIWMMWYWGPSLYNILSPFIPLLPIFFCLWVYI-	Y	Y	T	G	P	C	R	C	C	C	T	Q	S	C	C	S	K	D	G	G	Y	S	M	G	M	R	T	S	R	Q	R	S	R	G
94	HQ385267_genotype E: MESITSRFLGPLLVLQAGFFLLTKIITIPQSLYSWWTSLNFLGGAPVCLGQNSQSPTSSHSPTSCPPICPGYRWMCLRRFIIFLFILLLCLIFLLVLLDYQGMLPVCPLIPGTSTTSTGPCRTCTTLAQGTSMFPSCCCSKPSDGNCTCIPIPSSWAFGKFLWEWASARFSWLSLLVPFVQWFVGLSPTVWLSVIWMMWYWGPRLYNILSPFIPLLPIFFCLWVYI-	Y	Y	T	G	P	C	R	C	C	C	T	Q	S	C	C	S	K	D	G	G	Y	S	M	G	M	R	T	S	R	Q	R	S	R	G
95	HQ385241_genotype E: MESITSGFLGPLLVLQAGFFLLTKILTIPQSLDSWWTSLNFLGGAPVCLGQNSQSQTSSHSPTSCPPICPGYRWMCLRRFIIFLFILLLCLIFLLVLLDYQGMLPVCPLIPGSSTTSTGPCRTCTTLAQGTSMFPSCCCSKPSDGNCTCIPIPSSWAFGKFLWEWASARFSWLSLLVPFVQWFAGLSPTVWLSVIWMMWYWGPSLYTILSPFIPLLPIFFCLWVYI-	Y	Y	T	G	P	C	R	C	C	C	T	Q	S	C	C	S	K	D	G	G	Y	S	M	G	M	R	T	S	R	Q	R	S	R	G
96	GQ477456_genotype D: MENITSGFLGPLLVLQAGFFLLTRILTIPQSLDSWWTSLNFLGGTTVCLGQNSQSPTSNHSPTSCPPTCPGYRWMCLRRFIIFLFILLLCLIFLLVLLDYQGMLPVCPLIPGSSTTSVGPCRTCTTTVQGTSMYPSCCCTKPSDGNCTCIPIPSSWAFGKFLWEWASARFSWLSLLVPFVQWFVGLSPTVWLLVIWMMWYWGPRLYSILSPFLPLLPIFFCLWVYI-	Y	Y	T	G	P	C	R	C	C	C	T	Q	S	C	C	T	K	D	G	G	Y	S	M	G	M	R	T	S	R	Q	R	S	R	G
97	KM359442_genotype D: MENITSGFLGPLLVLQAGFFLLTRILTIPQSLDSWWTSLNFPGGTTVCLGQNSQSPTSNHSPTSCPPTCPGYRWMCLRRFIIFLFILLLCLIFLLVLLDSRGMLPVCPQIPGSSTTSTGPCRTCTTPAQGTSMYPSCCCTKPSDGNCTCIPIPSSWAFGKFLWEWASARFSWLSLLVPFVQWFVGLSPTVWLSVIWMMWYWGPKLYTILSPFLPLLPIFFCLWVYI-	S	S	T	G	P	C	R	C	C	C	T	Q	S	C	C	T	K	D	G	G	S	S	M	G	M	R	T	S	R	R	R	S	R	G
98	GQ477458_genotype D: MENITSGFLGPLLVLQAGFFLLTKIIKIPQSLDSWWTSLNFLGGTTVCLGQNSQSPTSNHSPTSCPPTCPGYRWMCLRRFIIFLFILLLCLIFLLVLLDYQGMLPVCPLIPGSSTTSTGPCRTCTTLAQGTSMYPSCCCIKPSDGNCTCIPIPSSWAFGKFLWEWASARFSWLSLLVPFVQWFVGLSPTVWLLVIWMMWYWGPNLYSILSPFLPLLPIFFCLWVYI-	Y	Y	T	G	P	C	R	C	C	C	T	Q	S	C	C	I	K	D	G	G	Y	S	M	G	M	R	T	S	R	Q	R	S	R	G
99	GQ161825_genotype E: MEGITSGFLGPLLVLQAGFFLLTKILKIPQSLDSWWTSLNFLGGAPVCLGQNSQSPTSNHSPTSCPPICPGYRWMCLRRFIIFLFILLLCLIFLLVLLDYQGMLPVCPLIPGSSTTSTGPCRTCTTLAQGTSMFPSCCCSKPTDGNCTCIPIPSSWAFGKFLWEWASARFSWLSLLVPFVQWFAGLSPTVWLLVIWMMWYWGPNLYNTLSPFIPLLPIFFCLWVYI-	Y	Y	T	G	P	C	R	C	C	C	T	Q	S	C	C	S	K	D	G	G	Y	T	M	G	M	R	T	T	R	Q	R	S	R	G
100	JN642163_genotype D: MENITSGFLGPLLVLQAGFFLLTRILTIPQSLDSWWTSLNFLGETTVCLGQNSQSPTSNHSPTSCPPTCPGYRWMCLRRFIIFLFILLLCLIFLLVLLDYQGMLPVCPLIPGTATTSVGPCRTCTTTVQGTSMYPSCCCTKPSDGNCTCIPIPSSWAFGKFLWEWASARFSWLSLLVPFVQWFAGLSPTVWLSVIWMMWYWGPKLYSILSPFLLLLPIFFYLWVYI-	Y	Y	T	G	P	C	R	C	C	C	T	Q	S	C	C	T	K	D	G	G	Y	S	M	G	M	R	T	S	R	Q	R	S	R	G
101	GQ161826_genotype E: MESITSGFLGPLHVLQAGFFLLTKILTIPQSLDSWWTSLNFLGGVPVCLGQNSQSPTSNHSPTSCPPICPGYRWMCLRRFIIFLFILLLCLIFLLVLLGYQGMLPVCPLIPGSSTTRTGPCRTCTTLAQGTSMFPSCCCSKPSDGNCTCIPIPSSWAFGKFLWEWASARFSWLSLLVPFVQWFAGLSPTVWLSVIWMMWYWGPSLYNILSPFIPLLPIFFCLWVYI-	Y	Y	T	G	P	C	R	C	C	C	T	Q	S	C	C	S	K	D	G	G	Y	S	M	G	M	R	T	S	R	Q	R	S	R	G
102	HBV12_genotype C: MENTTSGFLGPLLVLQAGFFLLTRILTIPQNLDSWWTSLNFLGGAPTCPGQNLQSPTSNHSPTSCPPICPGYRWMCLRRFIIFLFILLLCLIFLLVLLDYQGMLPVCPLLPGTSTTSTGPCKTCTIPAQGTSMFPSCCCTKPSDXNCTCIPIPSSWAFARFLWEWASVRFSWLSLLVPFVQWFVGLSPTVWLSVIWMMWYWGPSLYNILNPFLPLLPIFFCLWVYI-	Y	Y	T	G	P	C	K	C	C	C	I	Q	S	C	C	T	K	D	X	X	Y	S	M	X	M	K	T	S	K	Q	K	S	K	X
103	GQ924623_genotype C: MESTTSGFLGPLLVLQAGFFLLTRILTIPQSLDSWWTSLNFLGGAPTCPGQNLQSPTSNHSPTSCPPICPGYRWMCLRRFIIFLFILLLCLIFLLVLLDYQGMLPVCPLLPGTSTTSTGPCKTCTIPAQGTSMFPSCCCTKPSDGNCTCIPIPSSWAFARFLWEWASVRFSWLSLLVPFVQWFVGLSPTVWLSVIWMMWYWGPSLYNTLNPFLPLLPIFFCLWVYI-	Y	Y	T	G	P	C	K	C	C	C	I	Q	S	C	C	T	K	D	G	G	Y	S	M	G	M	K	T	S	K	Q	K	S	K	G
104	GQ924604_genotype C: MESTTSGFLGPLLVLQAGFFLLTRILTIPQSLDSWWTSLNFLGGAPTCPGQNLQSPTSNHSPTSCPPICPGYRWMCLRRFIIFLFILLLCLIFLLVLLDYQGMLPVCPLLPGTSTTSTGPCKTCTIPAQGTSMFPSCCCTKPSDGNCTCIPIPSSWAFARFLWEWASVRFSWLSLLVPFVQWFVGLSPTVWLSVIWMMWYWGPSLYNILNPFLPLLPIFFCLWVYI-	Y	Y	T	G	P	C	K	C	C	C	I	Q	S	C	C	T	K	D	G	G	Y	S	M	G	M	K	T	S	K	Q	K	S	K	G
105	GQ924618_genotype C: MESTTSGFLGPLLVLQAGFFLLTRILTIPQSLDSWWTSLNFLGGAPTCPGQNLQSPTSNHSPTSCPPICPGYRWMCLRRFIIFLFILLLCLIFLLVLLDYQGMLPVCPLLPGTSTTSTGPCKTCTIPAQGTSMFPSCCCTKPSDGNCTCIPIPSSWAFARFLWEWASVRFSWLSLLVPFVQWFVGLSPTVWLSVIWMMWYWGPSLYNILNPFLPLLPIFFCLWVYI-	Y	Y	T	G	P	C	K	C	C	C	I	Q	S	C	C	T	K	D	G	G	Y	S	M	G	M	K	T	S	K	Q	K	S	K	G
106	GQ924613_genotype C: MESTTSGFLGPLLVLQAGFFLLTRILTIPQSLDSWWTSLNFLGGAPTCPGQNLQSPTSNHSPTSCPPICPGYRWMCLRRFIIFLFILLLCLIFLLVLLDYQGMLPVCPLLPGTSTTSTGPCKTCTIPAQGTSMFPSCCCTKPSDGNCTCIPIPSSWAFARFLWEWASVRFSWLSLLVPFVQWFVGLSPTVWLSVIWMMWYWGPSLYNILNPFLPLLPIFFCLWVYI-	Y	Y	T	G	P	C	K	C	C	C	I	Q	S	C	C	T	K	D	G	G	Y	S	M	G	M	K	T	S	K	Q	K	S	K	G
107	GQ924612_genotype C: MESTTSGFLGPLLVLQAGFFLLTRILTIPQSLDSWWTSLNFLGGAPTCPGQNLQSPTSNHSPTSCPPICPGYRWMCLRRFIIFLFILLLCLIFLLVLLDYQGMLPVCPLLPGTSTTSTGPCKTCTIPAQGTSMFPSCCCTKPSDGNCTCIPIPSSWAFARFLWEWASVRFSWLSLLVPFVQWFVGLSPTVWLSVIWMMWYWGPSLYNILNPFLPLLPIFFCLWVYI-	Y	Y	T	G	P	C	K	C	C	C	I	Q	S	C	C	T	K	D	G	G	Y	S	M	G	M	K	T	S	K	Q	K	S	K	G
108	GQ924649_genotype C: MESTTSGFLGPLLVLQAGFFLLTRILTIPQSLDSWWTSLNFLGGAPTCPGQNLQSPTSNHSPTSCPPICPGYRWMCLRRFIIFLFILLLCLIFLLVLLDYQGMLPVCPLLPGTSTTSTGPCKTCTIPAQGTSMFPSCCCTKPSDGNCTCIPIPSSWAFARFLWEWASVRFSWLSLLVPFVQWFVGLSPTVWLSVIWMMWYWGPSLYNILNPFLPLLPIFFCLWVYI-	Y	Y	T	G	P	C	K	C	C	C	I	Q	S	C	C	T	K	D	G	G	Y	S	M	G	M	K	T	S	K	Q	K	S	K	G
109	GQ924650_genotype C: MESTTSGFLGPLLVLQAGFFLLTRILTIPQSLDSWWTSLNFLGGAPTCPGQNLQSPTSNHSPTSCPPICPGYRWMCLRRFIIFLFILLLCLIFLLVLLDYQGMLPVCPLLPGTSTTSTGPCKTCTIPAQGTSMFPSCCCTKPSDGNCTCIPIPSSWAFARFLWEWASVRFSWLSLLVPFVQWFVGLSPTVWLSVIWMMWYWGPSLYNILNPFLPLLPIFFCLWVYI-	Y	Y	T	G	P	C	K	C	C	C	I	Q	S	C	C	T	K	D	G	G	Y	S	M	G	M	K	T	S	K	Q	K	S	K	G
110	GQ924609_genotype C: MESTTSGFLGPLLVLQAGFFLLTRILTIPQSLDSWWTSLNFLGGAPTCPGQNLQSPTSNHSPTSCPPICPGYRWMCLRRFIIFLFILLLCLIFLLVLLDYQGMLPVCPLLPGTSTTSTGPCKTCTITAQGTSMFPSCCCTKPSDGNCTCIPIPSSWAFARFLWEWASVRFSWLSLLVPFVQWFVGLSPTVWLSVIWMMWYWGPSLYNILNPFLPLLPIFFCLWVYI-	Y	Y	T	G	P	C	K	C	C	C	I	Q	S	C	C	T	K	D	G	G	Y	S	M	G	M	K	T	S	K	Q	K	S	K	G
111	EF688062_genotype C: MESTTSGFLGPLLALQAGFFLLTRILTIPQSLDSWWTSLNFLGGAPTCPGQNLQSPTSNHSPTSCPPICPGYRWMCLRRFIIFLFILLLCLIFLLVLLDYQGMLPVCPLLPGTSTTSTGPCKTCTIPAQGTSMFPSCCCTKPSDGNCTCIPIPSSWAFARFLWEWASVRFSWLSLLVPFVQWFVGLSPTVWLSVIWMMWYWGPSLYNILNPFLPLLPIFFCLWVYI-	Y	Y	T	G	P	C	K	C	C	C	I	Q	S	C	C	T	K	D	G	G	Y	S	M	G	M	K	T	S	K	Q	K	S	K	G
112	FJ904423_genotype C: MESTTSGFLGPLLVLQAGFFLLTRILTIPQSLDSWWTSLNFLGGAPTCLGQNLQSPTSNHSPTSCPPICPGYRWMCLRRFIIFLFILLLCLIFLLVLLDYQGMLPVCPLLPGTSTTSTGPCKTCTIPAQGTSMFPSCCCTKPSDGNCTCIPIPSSWAFARFLWEWASVRFSWLSLLVPFVQWFVGLSPTVWLSVIWMMWYWGPSLYNILNPFLPLLPIFFCLWVYI-	Y	Y	T	G	P	C	K	C	C	C	I	Q	S	C	C	T	K	D	G	G	Y	S	M	G	M	K	T	S	K	Q	K	S	K	G
113	GQ924636_genotype C: MESTTSGFLGPLLVLQAGFFLLTRILTIPQSLDSWWTSLNFLGGAPTCPGQNLQSPTSNHSPTSCPPICPGYRWMCLRRFIIFLFILLLCLIFLLVLLDYQGMLPVCPLLPGTSTTSTGPCKTCTNPAQGTSMFPSCCCTKPSDGNCTCIPIPSSWAFARFLWEWASVRFSWLSLLVPFVQWFVGLSPTVWLSVIWMMWYWGPSLYNILNPFLPLLPIFFCLWVYI-	Y	Y	T	G	P	C	K	C	C	C	N	Q	S	C	C	T	K	D	G	G	Y	S	M	G	M	K	T	S	K	Q	K	S	K	G
114	GQ924616_genotype C: MESTTSGFLGPLLVLQAGFFLLTRILTIPKSLDSWWTSLNFLGGAPTCPGQNLQSPTSNHSPTSCPPICPGYRWMCLRRFIIFLFILLLCLIFLLVLLDYQGMLPVCPLLPGTSTTSTGPCKTCTNPAQGTSMFPSCCCTKPSDGNCTCIPIPSSWAFARFLWEWASVRFSWLSLLVPFVQWFVGLSPTVWLSVIWMMWYWGPSLYNILNPFLPLLPIFFCLWVYI-	Y	Y	T	G	P	C	K	C	C	C	N	Q	S	C	C	T	K	D	G	G	Y	S	M	G	M	K	T	S	K	Q	K	S	K	G
115	GQ924655_genotype C: MESTTSGFLGPLLVLQAGFFLLTRILTIPQSLDSWWTSLNFLGGAPTCPGQNLQSPTSNHSPTSCPPICPGYRWMCLRRFIIFLFILLLCLIFLLVLLDCQGMLPVCPLLPGTSTTSTGPCKTCTTPAQGTSMFPSCCCTKPSDGNCTCIPIPSSWAFARFLWEWASVRFSWLSLLVPFVQWFVGLSPTVWLSVIWMMWYWGPSLYNILNPFLPLLPIFFCLWVYI-	C	C	T	G	P	C	K	C	C	C	T	Q	S	C	C	T	K	D	G	G	C	S	M	G	M	K	T	S	K	Q	K	S	K	G
116	GQ924643_genotype C: MESTTSGFLGPLLVLQAGFFLLTRILTIPQSLDSWWTSLSFLGGAPTCPGQNLQSPTSNHSPTSCPPICPGYRWMYLRRFIIFLFILLLCLIFLLVLLDYQGMLPVCPLLPGTSTTSTGPCKTCTIPAQGTSMFPSCCCTKPSDGNCTCIPIPSSWAFARFLWEWASVRFSWLSLLVPFVQWFVGLSPTVWLSVIWMMWYWGPSLYNILNPFLPLLPIFFCLWVYI-	Y	Y	T	G	P	C	K	C	C	C	I	Q	S	C	C	T	K	D	G	G	Y	S	M	G	M	K	T	S	K	Q	K	S	K	G
117	LC458432_genotype C: MESTTSGFLGPLLVLQAGFFLLTRILTIPQSLDSWWTSLNFLGGAPTCPGQNSQSPTSNHSPTSCPPICPGYRWMCLRRFIIFLFILLLCLIFLLVLLDYQGMLPVCPLLPGTSTTSTGPCRTCTIPAQGTSMFPSCCCTKPSDGNCTCIPIPSSWAFARFLWEWASVRFSWLSLLVPFVQWFVGLSPTVWLSVIWMMWYWGPSLYNILSPFLPLLPIFFCLWVYI-	Y	Y	T	G	P	C	R	C	C	C	I	Q	S	C	C	T	K	D	G	G	Y	S	M	G	M	R	T	S	R	Q	R	S	R	G
118	GQ924633_genotype C: MENTTSGFLGPLLVLQAGFFLLTRILTIPQSLDSWWTSLNFLGGAPTCPGQNSQSPTSNHSPTSCPPICPGYRWMCLRRFIIFLFILLLCLIFLLVLLDYQGMLPVCPLLPGTSTTSTGPCKTCTIPAQGTSMFPSCCCTKPSDGNCTCIPIPSSWAFARFLWEWASVRFSWLSLLVPFVQWFVGLSPTVWLSVIWMMWYWGPSLYNILSPFLPLLPIFFCLWVYI-	Y	Y	T	G	P	C	K	C	C	C	I	Q	S	C	C	T	K	D	G	G	Y	S	M	G	M	K	T	S	K	Q	K	S	K	G
119	KX276958_genotype C: MENTTSGFLGPLLVLQAGFFLLTRILTIPQSLDSWWTSLNFLGGAPTCPGQNSQSPTSNHSPTSCPPICPGYRWMCLRRFIIFLFILLLCLIFLLVLLDYQGMLPVCPLLPGTSTTSTGPCKTCTIPAQGTSMFPSCCCTKPSDGNCTCIPIPSSWAFARFLWEWASVRFSWLSLLVPFVQWFVGLSPTVWLSVIWMMWYWGPSLYNILSPFLPLLPIFFCLWVYI-	Y	Y	T	G	P	C	K	C	C	C	I	Q	S	C	C	T	K	D	G	G	Y	S	M	G	M	K	T	S	K	Q	K	S	K	G
120	KM359441_genotype C: MENTTSGFLGPLLVLQAGFFLLTRILTIPQSLDSWWTSLNFLGGAPTCPGQNSQSPTSNHSPTSCPPICPGYRWMCLRRFIIFLFILLLCLIFLLVLLDYQGMLPVCPLLPGTSTTSTGPCKTCTIPAQGTSMFPSCCCTKPSDGNCTCIPIPSSWAFARFLWEWASVRFSWLSLLVPFVQWFVGLSPTVWLSVIWMILFWGPSLYNILSPFLPLLPIFFCLWVYI-	Y	Y	T	G	P	C	K	C	C	C	I	Q	S	C	C	T	K	D	G	G	Y	S	M	G	M	K	T	S	K	Q	K	S	K	G
121	KX276994_genotype C: MENTTSGFLGPLLVLQAGFFLLTRILTIPQSLDSWWTSLNFLGGAPTCPGQNSQSPTSNHSPTSCPPICPGYRWMCLRRFIIFLFILLLCLIFLLVLLDYQGMLPVCPLLPGTSTTTTGPCKTCTIPAQGTSMFPSCCCTKPSDGNCTCIPIPSSWAFARFLWEWASVRFSWLSLLVPFVQWFVGLSPTVWLSVIWMMWYWGPSLYNILSPFLPLSPIFFCLWVYI-	Y	Y	T	G	P	C	K	C	C	C	I	Q	S	C	C	T	K	D	G	G	Y	S	M	G	M	K	T	S	K	Q	K	S	K	G
122	KX276965_genotype C: MENTTSGFLGPLLVLQAGFFLLTRILTIPQSLGSWWTSLNFLGGAPTCPGQNSQSPTSNHSPTSCPPICPGYRWMCLRRFIIFLFILLLCLIFLLVLLDYQGMLPVCPLLPGTSTTSTGPCKTCTIPAQGTSMFPSCCCTKPSDGNCTCIPIPSSWAFARFLWEWASVRFSWLSLLVPFVQWFVGLSPTVWLSVIWMMWYWGPSLYNILSPFLPLLPIFFCLWVYI-	Y	Y	T	G	P	C	K	C	C	C	I	Q	S	C	C	T	K	D	G	G	Y	S	M	G	M	K	T	S	K	Q	K	S	K	G
123	GQ924658_genotype C: MESTTSGFLGPLLVLQAGFFLLTRILTIPQSLDSWWTSLNFLGGAPTCPGQNLQSPTSNHSPTSCPQICPGYRWTCLRRFIIFLFILLLCLIFLLVLLDYQGMLPVCPLLPGTSTTSTGPCKTCTIPAQGTSMFPSCCCTKPSDGNCTCIPIPSSWAFARFLWEWASVRFSWLSLLVPFVQWFVGLSPTVWLSVIWMMWYWGPSLYNILNPFLPLLPIFFCLWAYI-	Y	Y	T	G	P	C	K	C	C	C	I	Q	S	C	C	T	K	D	G	G	Y	S	M	G	M	K	T	S	K	Q	K	S	K	G
124	HBV10_genotype C: MESTTSGFLGPLLVLQAGFFLLTRILTIPQSLDSWWTSLNFLGGAPTCPGQNLQSPTSNHSPTSCPPICPGYRWMCLRRFIIFLFILLLCLIFLLVLLDYQGMLPVCPLLPGTSTTSTGPCKTCTTPAQGTSMFPSCCCTKPSDGNCTCIPIPSSWAFARFLWEWASVRFSWLSLLVPFVQWFAGLSPTVWLSVIWMMWYWGPSLYNILKPFLPLLPIFFCLWVYI-	Y	Y	T	G	P	C	K	C	C	C	T	Q	S	C	C	T	K	D	G	G	Y	S	M	G	M	K	T	S	K	Q	K	S	K	G
125	GQ924657_genotype C: MENTTSGFLGPLLVLQAGFFLLTKILTIPQSLDSWWTSLNFLGGTPPCHGQNSQSPTSNHSPTSCPPTCPGYRWMCLRRFIIFLFILLLCLIFLLVLLDYQGMLPVCPLIPGTSTTSTGPCKTCTTPAQGTSMFPSCCCTKPSDGNCTCIPIPSSWAFVKFLWEWASVRFSWLSLLAPFVQWFVGLSPTVWLSVIWMMWYWGPSLYNTLTPFIPLLPIFFCLWVYI-	Y	Y	T	G	P	C	K	C	C	C	T	Q	S	C	C	T	K	D	G	G	Y	S	M	G	M	K	T	S	K	Q	K	S	K	G
126	GQ924622_genotype C: MENTTSGFLGPLLVLQAGFFLLTKILTIPQSLDSWWTSLNFLGGAPTCPGQNSQSPTSNHSPTSCPPICPGYRWMCLRRFIIFLFILLLCLIFLLVLLDYQGMLPVCPLIPGTSTTSTGPCKTCTTPAQGTSMFPSCCCTKPSDGNCTCIPIPSSWAFVKFLWEWASVRFSWLSLLAPFVQWFVGLSPTVWLSVIWMMWYWGPSLYNILSPFLPLLPIFFCLWVYI-	Y	Y	T	G	P	C	K	C	C	C	T	Q	S	C	C	T	K	D	G	G	Y	S	M	G	M	K	T	S	K	Q	K	S	K	G
127	KX276959_genotype C: MENTTSGFLGPLLVLQAGFFLLTRILTIPQSLDSWWTSLNFLGGAPTCPGQNSRSPTSNHSPTSCPPICPGYRWMCLRRFIIFLFILLLCLIFLLVLLDYQGMLPVCPLLPGTSTTSTGPCKTCTNPANGTSMFPSCCCTKPSDGNCTCIPIPSSWAFARFLWEWASVRFSWSSFLVPFVQWFVGLSPTVWLSVMWMMWYWGPSLYNILSPFLPLLPIFFCLWVYI-	Y	Y	T	G	P	C	K	C	C	C	N	N	S	C	C	T	K	D	G	G	Y	S	M	G	M	K	T	S	K	Q	K	S	K	G
128	GQ924619_genotype C: MESTTSGFLGPLLVLQAGFFLLTRILTIPQSLDSWWTSLNFLGGAPTCPGQNLQSPTSNHSPTSCPPICLGYRWIYLRRFIIFLFILLLCLIFLLVLLDYQGMLPVCPLLPGTSTTSTGPCKTCTIPAQGTSMFPSCCCTKPSDRNCTCIPIPSSWAFARFLWEWASVRFSWLSLLVPFVQ*FVGLSPTVWLSVIWMMWYWGPSLYNILSPFLPLLPIFFCLWVYI*	Y	Y	T	G	P	C	K	C	C	C	I	Q	S	C	C	T	K	D	R	R	Y	S	M	R	M	K	T	S	K	Q	K	S	K	R
129	GQ924620_genotype C: MENTTSGFLGPLLVLQAGFFSLTKILTIPQSLDSWWTSLNFLGGAPTCPGQNXQSPTSNHSPTSCPPICPGYRWMCLRRFIIFLFILLLCLIFLLVLLDYQGMLPVCPLIPGTSTTSTGPCKTCTTXAQGTSMFPSCCCTKPSDGNCTCIPIPSSWAFAKFLWEWASARFSWLSLLAPFVQWFVGLSPTVWLSVIWMMWYWGPSLYNILSPFLPLLPIFFYLWVFI-	Y	Y	T	G	P	C	K	C	C	C	T	Q	S	C	C	T	K	D	G	G	Y	S	M	G	M	K	T	S	K	Q	K	S	K	G
130	GU456682_genotype D: MENITSGFLGPLLVLQAGFFLLTRILTIPQSLDSWWTSLNFLGGTTVCLGQNSQSPTSNHSPTSCPPTCPGYRWMCLRRFIIFLFILLLCLIFLLVLLDYQGMLPVCPLIPGSSTTSTGPCRTCTTPAQGTSMYPSCCCTKPSDGNCTCIPIPSSWALGKFLWEWASARFSWLSLLVPFVQWFVGCSPTVWLLVTWMMWYWGLNPFHIFSPFLPLLPIFFCLWVYI-	Y	Y	T	G	P	C	R	C	C	C	T	Q	S	C	C	T	K	D	G	G	Y	S	M	G	M	R	T	S	R	Q	R	S	R	G
131	GQ477454_genotype D: MENITSGFLGPLLVLQAGFSLLTRILKIPQSLDSWWTSLNFLGGTTVCLGQNSQSPTSNHSPTSCPPTCPGYRWMCLRRFIIFLFILLLCLICLLVLLDYQGMLPVCPLIPGSSTTSTGTCRTCTTTAQGTSMYPSCCCTKPSDGNCTCIPIPSSWAFGKFLWEWASARFSFLSSLPPFVQWFVGLSPTVWLSVIWMMWYWGPNLYSILSPFLPP*PIFFCLWAYI*	Y	Y	T	G	T	C	R	C	C	C	T	Q	S	C	C	T	K	D	G	G	Y	S	M	G	M	R	T	S	R	Q	R	S	R	G
132	HQ385248_genotype E: MESITSGFLGPLLVLQVGFFLLTIILTIPLRLDSRWTSLNFLRGAPVCLGLNSQSPTSNHSPTSCPPICPGYRWMCLRRFIIFLFILLLCLIFLLVLLDYQGMLPVCPLIPGSSTTSTGPCRTCTTLAQGTSMFPSCCCSKPSDGNCTCIPIPSSWAFGKFLWEWASARFSWLSLLVPFVQWFAGLSPTVWLSVIWMMWYWGPSLYNILSPFIPLLPIFFCLWVYI-	Y	Y	T	G	P	C	R	C	C	C	T	Q	S	C	C	S	K	D	G	G	Y	S	M	G	M	R	T	S	R	Q	R	S	R	G
133	GQ924642_genotype C: MESTASGLLGPLLVLQAGFFLLTRILTIPQNLDSWWTSLNFLGGAPTCPGQNSQSPTSNHSLTSCPPICPGYRWMCLRRFIIFLFILLLCLIFLLVLLDYQGMLPVCPLLPGTSTTSTGPCKTCTTPAQGNSTFPSCCCTKPSDGNCTCIPIPSSWAFARFLWEWASARFSWLSLLVPFVQWFVGLSPIVWLSVIWMMWYWGPSLYNILNPFLPLLPIFFCLWVYI-	Y	Y	T	G	P	C	K	C	C	C	T	Q	S	C	C	T	K	D	G	G	Y	S	M	G	M	K	T	S	K	Q	K	S	K	G
134	HBV13_genotype B: MENIASGLLGPLLVLQAGFFSLTKILTIPQSLDSWWTSLNFLGGTPVCLGQNSQSQISSHSPTCCPPICPGYRWMCLRRFIIFLCILLLCLIFLLVLLDYQGMLPVCPLIPGSSTTSTGPCRTCTTPAQGTSMIPSCCCTKPTDGNCTCIPIPSSWAFAKYLWEWASVRFSWLSLLVPFVQWFVGLSPTVWLSVIWMMWXWGPRLYNILSPFIPLLPIFFCLWVYI-	Y	Y	T	G	P	C	R	C	C	C	T	Q	S	C	C	T	K	D	G	G	Y	T	M	G	M	R	T	T	R	Q	R	S	R	G
135	HBV3_genotype B: MENIASGLLGPLLVLQAGFFLLTKILTIPQSLDSWWTSLNFLGGTPVCLGQNSQSQISSHSPTCCPPICPGYRWMCLRRFIIFLCILLLCLIFLLVLLDYQGMLPVCPLIPGSSTTSTGPCRTCTTPAQGTSMFPSCCCTKPTDGNCTCIPIPSSWAFAKYLWEWASVRFSWLSLLVPFVQWFVGLSPTVWLSVIWMIWYWGPSLYNILSPFMPLLPIFFCLWVYI-	Y	Y	T	G	P	C	R	C	C	C	T	Q	S	C	C	T	K	D	G	G	Y	T	M	G	M	R	T	T	R	Q	R	S	R	G
136	GQ924624_genotype B: MENISSGLLGPLLVLQAGFFLLTKILTIPQSLDSWWTSLNFLGGTPVCLGQNSQSQISSHSPTCCPPICPGYRWMCLRRFIIFLCILLLCLIFLLVLLDYQGMLPVCPLIPGSSTTSTGSCRTCTTPAQGTSMFPSCCCTKPTDGNCTCIPIPSSWAFAKYLWEWASVRFSWLSLLVPFVQWFVGLSPTVWLSVIWMMWFWGPSLYNILSPFMPLLPIFFCLWVYI-	Y	Y	T	G	S	C	R	C	C	C	T	Q	S	C	C	T	K	D	G	G	Y	T	M	G	M	R	T	T	R	Q	R	S	R	G
137	GQ924640_genotype B: MENIASGLLGPLLVLQAGFFLLTKILTIPQSLDSWWTSLNFLGGTPVCLGQNSQSQISSHSPTCCPPICPGYRWMCLRRFIIFLCILLLCLIFLLVLLDYQGMLPVCPLIPGSSTTSTGPCRTCTTPAQGTSMFPSCCCTKPTDGNCTCIPIPSSWAFAKYLWEWASVRFSWLSLLVPFVQWFVGLSPTVWLSVIWMMWFWGPSLYNILSPFMPLLPIFFCLWVYI-	Y	Y	T	G	P	C	R	C	C	C	T	Q	S	C	C	T	K	D	G	G	Y	T	M	G	M	R	T	T	R	Q	R	S	R	G
138	GQ924651_genotype B: MENIASGLLGPLLVLQAGFFLLTKILTIPQSLDSWWTSLNFLGGTPVCLGQNSQSQISSHSPTCCPPICPGYRWMCLRRFIIFLCILLLCLIFLLVLLDYQGMLPVCPLIPGSSTTSTGPCRTCTTPAQGTSMFPSCCCTKPTDGNCTCIPIPSSWAFAKYLWEWASVRFSWLSLLVPFVQWFVGLSPTVWLSVIWMMWFWGPSLYNILSPFMPLLPIFFCLWVYI-	Y	Y	T	G	P	C	R	C	C	C	T	Q	S	C	C	T	K	D	G	G	Y	T	M	G	M	R	T	T	R	Q	R	S	R	G
139	GQ924654_genotype B: MENIASGLLGPLLVLQAGFFLLTKILTIPQSLDSWWTSLNFLGGTPVCLGQNSQSQISSHSPTCCPPICPGYRWMCLRRFIIFLCILLLCLIFLLVLLDYQGMLPVCPLIPGSSTTSTGPCRTCTTPAQGTSMFPSCCCTKPTDGNCTCIPIPSSWAFAKYLWEWASVRFSWLSLLVPFVQWFVGLSPTVWLSVIWMMWFWGPSLYNILSPFMPLLPIFFCLWVYI-	Y	Y	T	G	P	C	R	C	C	C	T	Q	S	C	C	T	K	D	G	G	Y	T	M	G	M	R	T	T	R	Q	R	S	R	G
140	GQ924605_genotype B: MENIASGLLGPLLVLQAGFFLLTKILTIPQSLDSWWTSLNFLGGTPVCLGQNSQSQISSHSPTCCPPICPGYRWMCLRRFIIFLCILLLCLIFLLVLLDYQGMLPVCPLIPGSSTTSTGPCKTCTTPAQGTSMFPSCCCTKPTDGNCTCIPIPSSWAFAKYLWEWASVRFSWLSLLVPFVQWFVGLSPTVWLSVIWMMWFWGPSLYNILSPFMPLLPIFFCLWVYI-	Y	Y	T	G	P	C	K	C	C	C	T	Q	S	C	C	T	K	D	G	G	Y	T	M	G	M	K	T	T	K	Q	K	S	K	G
141	GQ924611_genotype B: MENIASGLLGPLLVLQAGFFLLTKILTIPQSLDSWWTSLNFLGGTPVCLGQNSQSQISSHSPTCCPPICPGYRWMCLRRFIIFLCILLLCLIFLLVLLDYQGMLPVCPLIPGSSTTSTGPCKTCTTPAQGTSMFPSCCCTKPTDGNCTCIPIPSSWAFAKYLWEWASVRFSWLSLLVPFVQWFVGLSPTVWLSVIWMMWFWGPSLYNILSPFMPLLPIFFCLWVYI-	Y	Y	T	G	P	C	K	C	C	C	T	Q	S	C	C	T	K	D	G	G	Y	T	M	G	M	K	T	T	K	Q	K	S	K	G
142	GQ924653_genotype B: MENIASGLLGPLLVLQAGFFLLTKILTIPQSLDSWWTSLNFLGGTPVCLGQNSQSQISSHSPTCCPPICPGYRWMCLRRFIIFLCILLLCLIFLLVLLDYQGMLPVCPLIPGSSTTSTGPCKTCTTPAQGTSMFPSCCCTKPTDGNCTCIPIPSSWAFAKYLWEWASVRFSWLSLLVPFVQWFVGLSPTVWLSVIWMMWFWGPSLYNILSPFMPLLPIFFCLWVYI-	Y	Y	T	G	P	C	K	C	C	C	T	Q	S	C	C	T	K	D	G	G	Y	T	M	G	M	K	T	T	K	Q	K	S	K	G
143	KM359440_genotype B: MENIASGLLGPLLVLQAGFFLLTKILTIPQSLDSWWTSLNFLGGTPVCLGQNSQSQISSHSPTCCPPICPGYRWMCLRRFIIFLCILLLCLIFLLVLLDYQGMLPVCPLIPGSSTTSTGPCKTCTTPAQGTSMFPSCCCTKPTDGNCTCIPIPSSWAFAKYLWEWASVRFSWLSLLVPFVQWFVGLSPTVWLSVIWMMWFWGPSLYNILSPFMPLLPIFFCLWVYI-	Y	Y	T	G	P	C	K	C	C	C	T	Q	S	C	C	T	K	D	G	G	Y	T	M	G	M	K	T	T	K	Q	K	S	K	G
144	GQ924634_genotype B: MENIASGLLGPLLVLQAGFFLLTKILTIPQSLDSWWTSLNFLGGTPVCLGQNSQSQISSHSPTCCPPICPGYRWMCLRRFIIFLCILLLCLIFLLVLLDYQGMLPVCPLIPGSSTTSTGPCKTCTTPAQGTSMFPSCCCTKPTDGNCTCIPIPSSWAFAKYLWEWASVRFSWLSLLVPFVQWFVGLSPTVWLSVIWMMWYWGPSLYNILSPFMPLLPIFFCLWVYI-	Y	Y	T	G	P	C	K	C	C	C	T	Q	S	C	C	T	K	D	G	G	Y	T	M	G	M	K	T	T	K	Q	K	S	K	G
145	GQ924607_genotype B: MENIASGLIGPLLVLQAGFFLLTKILTIPQSLDSWWTSLNFLGGTPVCLGQNSQSQISSHSPTCCPPICPGYRWMCLRRFIIFLCILLLCLIFLLVLLDYQGMLPVCPLIPGSSTTSTGPCKTCTTPAQGTSMFPSCCCTKPTDGNCTCIPIPSSWAFAKYLWEWASVRFSWLSLLVPFVQWFVGLSPTVWLSVIWMMWYWGPSLYNILSPFMPLLPIFFCLWVYI-	Y	Y	T	G	P	C	K	C	C	C	T	Q	S	C	C	T	K	D	G	G	Y	T	M	G	M	K	T	T	K	Q	K	S	K	G
146	GQ924637_genotype B: MENIASGLLGPLLVLQAGFFLLTKILTIPQSLDSWWTSLNFLGETPVCLGQNSQSQISSHSPTCCPPICPGYRWMCLRRFIIFLCILLLCLIFLLVLLDYQGMLPVCPLIPGSSTTSTGPCKTCTTPAQGTSMFPSCCCTKPTDGNCTCIPIPSSWAFAKYLWEWASVRFSWLSLLVPFVQWFVGLSPTVWLSVIWMMWFWGPSLYNILSPFMPLLPIFFCLWVYI-	Y	Y	T	G	P	C	K	C	C	C	T	Q	S	C	C	T	K	D	G	G	Y	T	M	G	M	K	T	T	K	Q	K	S	K	G
147	GQ924648_genotype B: MENIASGLLGPLLVLQAGFFLLTKILTIPQSLDSWWTSLNFLGETPVCLGQNSQSQISSHSPTCCPPICPGYRWMCLRRFIIFLCILLLCLIFLLVLLDYQGMLPVCPLIPGSSTTSTGPCKTCTTPAQGTSMFPSCCCTKPTDGNCTCIPIPSSWAFAKYLWEWASVRFSWLSLLVPFVQWFVGLSPTVWLSVIWMMWFWGPSLYNILSPFMPLLPIFFCLWVYI-	Y	Y	T	G	P	C	K	C	C	C	T	Q	S	C	C	T	K	D	G	G	Y	T	M	G	M	K	T	T	K	Q	K	S	K	G
148	GQ924632_genotype B: MENIASGLLGPLLVLQAGFFLLTKILTIPQSLDSWWTSLNFLGGTPVCLGQNSQSQISSHSPTCCPPICPGYRWMCLRRFIIFLCILLLCLIFLLVLLDYQGMLPVCPLIPGSSTTSTGPCKTCTTPAQGTSMFPSCCCTKPTDGNCTCIPIPSSWAFAKYLWEWASVRFSWLSLLAPFVQWFVGLSPTVWLSVIWMMWFWGPSLYNILSPFMPLLPIFFCLWVYI-	Y	Y	T	G	P	C	K	C	C	C	T	Q	S	C	C	T	K	D	G	G	Y	T	M	G	M	K	T	T	K	Q	K	S	K	G
149	GQ924644_genotype B: MENIASGLLGPLLGLQAGFFLLTKILTIPQSLDSWWTSLNFLGGTPVCLGQNSQSQISSHSPTCCPPICPGYRWMCLRRFIIFLCILLLCLIFLLVLLDYQGMLPVCPLIPGSSTTSTGPCKTCTTPAQGTSMFPSCCCTKPTDGNCTCIPIPSSWAFAKYLWEWASVRFSWLSLLVPFVQWFVGLSPTVWLSVIWMMWYWGPSLYNILSPFMPLLPIFFCLWVYI-	Y	Y	T	G	P	C	K	C	C	C	T	Q	S	C	C	T	K	D	G	G	Y	T	M	G	M	K	T	T	K	Q	K	S	K	G
150	GQ924626_genotype B: MENIASGLLGPLLVLQAGFFLLTKILTIPQSLDSWWTSLNFLGETLVCRGQNSQSQISSHSPTCCPPICPGYRWMCLRRFIIFLCILLLCLIFLLVLLDYQGMLPVCPLIPGSSTTSTGTCRTCTTPAQGTSMFPSCCCTKPTDGNCTCIPIPSSWAFAKYLWEWASVRFSWLSLLVPFVQWFVGLSPTVWLSVIWMIWYWGPSLYNILSPFMPLLPIFFCLWVYI-	Y	Y	T	G	T	C	R	C	C	C	T	Q	S	C	C	T	K	D	G	G	Y	T	M	G	M	R	T	T	R	Q	R	S	R	G
151	GQ924646_genotype B: MENIASGLLGPLLALQAGFFSLTKILTIPQSLDSWWTSLNFLGGTPVCLGQNSQSQISSHSPTCCPPICPGYRWMCLRRFIIFLCILLLCLIFLLVLLDYQGMLPVCPLIPGSSTTSTGPCKTCTTPAQGTSMFPSCCCTKPTDGNCTCIPIPSSWAFAKYLWEWASVRFSWLSLLVPFVQWFVGLSPTVWLSVIWMMWFWGPSLYTILSPFMPLLPIFFCLWVYI-	Y	Y	T	G	P	C	K	C	C	C	T	Q	S	C	C	T	K	D	G	G	Y	T	M	G	M	K	T	T	K	Q	K	S	K	G
152	GQ924606_genotype B: MENIASGLLGPLLVLQAGFFLLTKILTIPQSLDSWWTSLNFLGGTPVCLGQNSQSQISSHSPTCCPPICPGYRWMCLRRFIIFLCILLLCLIFLLVLLDCQGMLPVCPLIPGSSTTSTGPCKTCTTPAQGTSMFPSCCCIKPTDGNCTCIPIPSSWAFAKYLWEWASVRFSWLSLLVPFVQWFVGLSPTVWLSVIWMMWFWGPSLYNILSPFMPLLPIFFCLWVYI-	C	C	T	G	P	C	K	C	C	C	T	Q	S	C	C	I	K	D	G	G	C	T	M	G	M	K	T	T	K	Q	K	S	K	G
153	GQ924625_genotype B: MENIASGLLGPLLVLQAGFFSLTKILTIPQSLDSWWTSLNFLGETPVCLGQNSQSQISSHSPTCCPPICPGYRWMCLRRFIIFLCILLLCLIFLLVLLDYQGMLPVCPLIPGSSTTSTGPCKTCTTPAQGTSMFPSCCCTKPTDGNCTCIPIPSSWAFAKYLWEWASVRFSWLSLLVPFVQWFVGLSPTVWLSVIWMMWFWGPRLYNILSPFMPLLPIFFCLWAYI-	Y	Y	T	G	P	C	K	C	C	C	T	Q	S	C	C	T	K	D	G	G	Y	T	M	G	M	K	T	T	K	Q	K	S	K	G
154	KX276970_genotype B: MENIASGLLGPLLALQAGFFLLTKILTIPQSLDSWWTSLNFLGGTPVCLGQNSQSQISSHSPTCCPPICPGYRWMCLRRFIIFLCILLLCLIFLLVLLDYQGMLPVCPLIPGSSTTSTGPCKTCTTPAHGTSMFPSCCCTKPTDGNCTCIPIPSSWAFAKFLWEWASVRFSWLSLLVPFVQWFVGLSPTVWLSVIWMMWFWGPSLYTILSPFIPLLPIFCCLWVYI-	Y	Y	T	G	P	C	K	C	C	C	T	H	S	C	C	T	K	D	G	G	Y	T	M	G	M	K	T	T	K	Q	K	S	K	G
155	GQ924638_genotype B: MENIASGLLGPLLVLQAGFFSLTKILTIPQSLDSWWTSLNFLGETPVCLGQNSQSQISSHSPTCCPPICPGYRWMCLRRFIIFLCILLLCLIFLLVLLDYQGMLPVCPLIPGSSTTSTGPCKTCTTPAHGTSMFPSCCCTKPTDGNCTCIPIPSSWAFAKYLWEWASVRFFWLSLLVPFVQWFVGLSPTVWLSVIWMMWFWGPSLYNILSPFMPLLPIFFCLWVYI-	Y	Y	T	G	P	C	K	C	C	C	T	H	S	C	C	T	K	D	G	G	Y	T	M	G	M	K	T	T	K	Q	K	S	K	G
156	GQ924639_genotype B: MENIASGLLGPLLVLQAGFFSLTKILTIPQSLDSWWTSLNFLGETPVCLGQNSQSQISSHSPTCCPPICPGYRWMCLRRFIIFLCILLLCLIFLLVLLDYQGMLPVCPLIPGSSTTSTGPCKTCTTPAHGTSMFPSCCCTKPTDGNCTCIPIPSSWAFAKYLWEWASVRFFWLSLLVPFVQWFAGLSPTVWLSVIWMMWFWGPNLYNILSPFMPLLPIFFCLWVYI-	Y	Y	T	G	P	C	K	C	C	C	T	H	S	C	C	T	K	D	G	G	Y	T	M	G	M	K	T	T	K	Q	K	S	K	G
157	GQ924656_genotype B: MENIASGLLGPLLVLQAGFFLLTKILTIPQSLDSWWTSLSFLGGTPVCLGQNSQSQISSHSPTCCPPICPGYRWMYLRRFIIFLCILLLCLIFLLVLLDYQGMLPVCPLIPGSSTTSTGPCRTCTTPAQGTSMFPSCCCTKPTDGNCTCIPIPSSWAFAKYLWEWASVRFSWLSLLVPFVQWFAGLSPTVWLSVIWMMWFWGPSLYNILSPFMPLLPIFFCLWVYI-	Y	Y	T	G	P	C	R	C	C	C	T	Q	S	C	C	T	K	D	G	G	Y	T	M	G	M	R	T	T	R	Q	R	S	R	G
158	GQ924617_genotype B: MENITSGLLGPLLVLQAGFFLLTKILTIPQSLDLWWTSLSFLGGTPVCLGQNSQSQISSHSPTCCPPICPGYRWMCLRRFIIFLCILLLCLIFLWVLLDYQGMLPVCPLIPGSSTTSTGPCKTCTTPAQGTSMFPSCCCTKPTDGNCTCIPIPSSWAFAKYLWEWASVRFSWLSLLVPFVQWFVGLSPTVWLSVIWMMWFWGPSLYNILSPFIPLLPIFFCLWVYI-	Y	Y	T	G	P	C	K	C	C	C	T	Q	S	C	C	T	K	D	G	G	Y	T	M	G	M	K	T	T	K	Q	K	S	K	G
159	GQ924660_genotype B: MENITSGLLGPLAVSQEGFFLLTKILTIPQSLD*WWPSLNFQGGTPVCLGQNSQSQISSHSPTCCPPICPGYRWMCLRRFIIFLCILLLCLIFLLVLLDYQGMLPVCPLIPGSSTTSTGPCRTCTTSAQGTSMFPSCCCTKPTDGNCTCIPIPSSWAFAKYLWEWASVRFSWLSLLVPFVQWFVGLSPTVWLSVIWMMWFWGPSLYNILSPFMPLLPIFFCLWVYI*	Y	Y	T	G	P	C	R	C	C	C	T	Q	S	C	C	T	K	D	G	G	Y	T	M	G	M	R	T	T	R	Q	R	S	R	G
160	HBV7_genotype B: MENIASGLLGPLLVLQAGFFLLTKILTXPQSLDSWWTSLNFLGGTPVCLGQNSQSQISSHSPTCCPPICPGYRWMCLRRFIIFLCILLLCLIFLLVLLDYQGMLPVCPLIPGSSTTSTGPCRTCTTPAQGTSMFPSCCCXKPTDGNCTCIPIPSSWAFAKYLWEWASVRFSWLSLLVPFVQWFVGLSPTVWLSVIWMMWFWGPSLYNILSPFMPLFPIFFXLWVYI-	Y	Y	T	G	P	C	R	C	C	C	T	Q	S	C	C	X	K	D	G	G	Y	T	M	G	M	R	T	T	R	Q	R	S	R	G
161	GQ924621_genotype B: MENIASGPLGPLLVLQAGFFLLTKILTIPQSLDSWWTSLNFLGGTPVCLGQNSQSQISSHSPTCCPPICPGYRWMCLRRFIIFLCILLLCLIFLLVLLDYQGMLPVCPLIPGSSTTSTGPCRTCTTPAQGTSMFPSCCCTKPTDGNCTCIPIPSSWAFAKYLWEWASVRFSWLSLLVPFVHWFGGLSPTVWLSLIWMIWFWGPSLYNILSPFIPLFPIFFCLWVYI-	Y	Y	T	G	P	C	R	C	C	C	T	Q	S	C	C	T	K	D	G	G	Y	T	M	G	M	R	T	T	R	Q	R	S	R	G
162	GQ924630_genotype B: MENIASGLLKPLLVLQAGFFLLTKILTIPQSLDSWWTSLNFLGDTPVCLGQNSQSQISSHSPTCCPPICPGYRWMCLRRFIIFLCILLLCLIFLLVLLDYQGMLPVCPLIPGSSTTSTGPCKTCTTPAQGTSMFPSCCCTKPTDGNCTCIPIPSSWAFAKYLWEWASVRFSWLSLLVPFVQWFVGLSPTVWLSVIWMMWYWGPNLYNILNPFMPLLPIFFCLWAYI-	Y	Y	T	G	P	C	K	C	C	C	T	Q	S	C	C	T	K	D	G	G	Y	T	M	G	M	K	T	T	K	Q	K	S	K	G
163	GQ924659_genotype B: MENIASGLPGPLLVLQAGFFLLTKILTIPQSLDSWWTSLNFLGGTPGCLGQNSQSQISSHSPTCCPPICPGYRWMYLRRFIIFLCILLLCLIFLLVLLDYQGMLPVCPLIPGSSTTSTGPCKICTTPAQGTSMFPSCCCTKPTDGNCTCIPIPSSWAFAKYLWEWASVRFSWLSLLVPFVQWFVGLSPTVWLSVIWMMWYWGPSLYNILSPFIPLLPIFFCLWVYI-	Y	Y	T	G	P	C	K	C	C	C	T	Q	S	C	C	T	K	D	G	G	Y	T	M	G	M	K	T	T	K	Q	K	S	K	G
164	GQ924645_genotype B: MENITSGLLGPLLVLQAGFFSLTKILTIPQSLDSWWTSLSFREGTPVCPGQNSQSQISSHSPTCCPPICPGYRWMCLRRFIICLCILLLCLIFLLVLLDYQGMLPVCPLIPGSSTTSTGPCRTCTTPAQGTSMFPSCCCTKPTDGNCTCIPIPSSWAFAKYLWEWASVRFSWLSLLVPFVQWFVGLSPTVWLSVIWMMWFWGPSLYNILSPFMPLLPIFFCLWVYI-	Y	Y	T	G	P	C	R	C	C	C	T	Q	S	C	C	T	K	D	G	G	Y	T	M	G	M	R	T	T	R	Q	R	S	R	G
165	GQ924641_genotype B: MENIASGLLGPLLVLQVGFSLLTKILTIPQSLDSWWTSLSFLGGTPACLGQNSQSQISSHSPTCCPPICPGYRWMYLRRFIIFLCILLLCLIFLLVLLDYQGMLPVCPLIPGSSTTSTGPCKTCTTPAQGNSMFPSCCCTKPTDGNCTCIPIPSSWAFVKYLWEWASVRFSWLSLLVPFVQWFVGLSPTVWLSVIWMMWFWGPSLYNILSPFMPLLPIFFCLWVYI-	Y	Y	T	G	P	C	K	C	C	C	T	Q	S	C	C	T	K	D	G	G	Y	T	M	G	M	K	T	T	K	Q	K	S	K	G
166	KX276962_genotype B: METIASGLLRPLLVLQAGFFLLTKILTMPQSLDSWWTSLNFLGGTPVCLGQNSQSQISSHSPTCCPPICPGYRWMCLRRFIIFLCILLLCLIFSLVLLDYRGILPVCPLIPGSPTTSTGPCRTCTTLAQGTSMFPSCCCTKPTEGNCTCIPIPSSWAFAKYLWEWASVRFSWLNLLVQFVQWFVGLSPTVWLSVIWMMWFWGPSLYNILSPFIPLLPISFCLWVYS-	Y	Y	T	G	P	C	R	C	C	C	T	Q	S	C	C	T	K	E	G	G	Y	T	I	G	I	R	T	T	R	R	R	S	R	G
167	GQ477474_genotype A: TENITSGFLGPLHVLQAGFSLLTRILTIPQSLDSWWTSLNFLGGSPVCLGQNSQSPTSNHSPTSCPPICPGYRWMCQRRFIIFLFILLLCLIFLLVLLDYQGMLPVCPLIPGSTTTSTGPCKTCMTPAQGNSMFPSCCCTKPTDGNCTCIPIPSSWAFAKYLWGWASVRFSWLSLLVPFVQWFVGPSPTVWLSAIWMMWYWGPSLYSILIPFIPL*PIFFCLWVYI*	Y	Y	T	G	P	C	K	C	C	C	T	Q	S	C	C	T	K	D	G	G	Y	T	M	G	M	K	T	T	K	Q	K	S	K	G
168	EU155893_genotype D: MGNITSGLLGPLLVLQAGFFLLTRILTIPQSLDSWWTSLNFLGGTTVCLGQNSQSPTSNHSPTSCPPTCPGYRWMCLRRFIIFLFILLLCLIFLLVLLDCQGMLPVCPLISGSSTTSTGPCRPCITTAQETSMFASCCCTKPLDGNYTCIPIPSSWAFGKFLWEWASARFSWLSSLVPFVQWFAGLSPTVWLSVIWTMWYWGPSLYSILSPFIPLLPIFFCLWVYI-	C	C	T	G	P	C	R	C	C	C	T	Q	S	C	C	T	K	D	G	G	C	L	M	G	M	R	T	L	R	Q	R	S	R	G
169	KX276988_genotype C: MENTTSGFLGPLLVLQAGFFLLTRILTIPQSLGSWWTSLNFLGGAPTCPGQNSQSPTSNHSPTSCPPICPGYRWMCLRRFIIFLFILLLCLIFLLAHLDYRGILRVCPLLPATSTAGKGPCKTCTIPVQNTSIYPSCCCTKHSDGNCTCIPIPSSWAFGKFLWEWASARFSWLNLLVQFVQWFVGLSPTVWLSVIWMMWYWGPGLYNILSPFSPLLPLFFCLWVYI-	Y	Y	A	G	P	C	K	C	C	C	I	Q	S	C	C	T	K	D	G	G	Y	S	I	G	I	K	A	S	K	R	K	S	K	G
170	KX276992_genotype C: MESTQLGFLGPLLALQAGFFLLTKILTIPQSLDSWWTSLNFLGEAPKCPGQNSQSPTSNHSPTSCPPICPGYRWMCLRRFIIFLFILLLCLIFLLVLLDYRGMLPVCPLLPNSTTTSRGTCRTCTIPVQGTSMFPSCCCTKPSEGNCTCIPIPLSWAFASFLWESASVHFSWLSLLVPFVQWFVGLSPTVWLSVIWMMWYWGPSLCNILSPFLPLLPLFFCLWVYI-	Y	Y	T	G	T	C	R	C	C	C	I	Q	S	C	C	T	K	E	G	G	Y	S	M	G	M	R	T	S	R	R	R	S	R	G
171	KX276990_genotype C: MESTTSGFLGPLLALQAGFFLLTRILTIPQSLDSWWTSLNFLGGAPTCPGQNSQFPTSNHSPTSCPPICPGYRWMCLRRFIIFLFILLLCLIFLLVLLDCQGMLPVCPLPPGSSTNSTG-CGTCTTPAPANSTFPSCCCTTPSDDNCTCIPIPSSWAFARFLWEWASVRFSWLSLLVPFVQWFVGLSPTVWLSVIWMMWYWGRSLYTILRPFLQLLPIFFCLWAYI-	C	C	N	G	-	C	G	C	C	C	T	P	S	C	C	T	T	D	D	D	C	S	M	D	M	G	N	S	G	Q	G	S	G	D
172	EU155895_genotype D: MENITSGFLGPLLVLQAGFFLLTRILRIPQSLDSWWTSLNFQGGTTVCLGQNSQSPTFNHSPTSCPPTCPGYRWMCLRRFIIFLFILLLCLIFSLALLDYRGMLPVCPPMLASSNTSRGTCRSCMIHAPGTSMSPFCCCTKPSDGNCTCIPIPSSWAFGKFLWGWASARFSWLSSLVQFVQWFVGLSPTVWLSVIWMIWYWGPSLYSILSPFLPLLPISFYLWVYI-	Y	Y	T	G	T	C	R	C	C	C	I	P	F	C	C	T	K	D	G	G	Y	S	M	G	M	R	T	S	R	R	R	S	R	G
	OBI variants	Y100C	Y100S	T116N	G119R	P120T	C121	R122P	C124	C124R	C124Y	I126S	Q129R	S136P	C137	C139R	T140I	K141E	D144A	G145R	G145A	Y100S + S143L		M103I + G145A		M103I + R122K		T116N + S143L		R122P + Q101R		R122P + S167L		R122K + G145A
																						Y100S	S143L	M103I	G145A	M103I	R122K	T116N	S143L	R122P	Q101R	R122P	S167L	R122K	G145A
	Variant	C	S	N	R	T	not C	P	not C	R	Y	S	R	P	not C	R	I	E	A	R	A	S	L	I	A	I	K	N	L	P	R	P	L	K	A
	Count variant	5	1	1	0	4	0	0	0	0	0	0	0	0	0	0	2	0	0	1	0	1	1	2	0	2	95	1	1	0	5	0	0	95	0
	Count OBI variants	5	1	1	0	4	0	0	0	0	0	0	0	0	0	0	2	0	0	1	0	0		0		1		0		0		0		0
	% OBI variants	2.90698	0.581395	0.581395	0	2.32558	0	0	0	0	0	0	0	0	0	0	1.16279	0	0	0.581395	0	0		0		0.581395		0		0		0		0
